# Supplementary material for: Tumor reversion: a dream or a reality
Source: Biomark Res. 2021 May 6;9:31. doi: 10.1186/s40364-021-00280-1 (PMC8101112; doi:10.1186/s40364-021-00280-1)
Supplement: Supplementary file 1 — Additional file 1. [file 40364_2021_280_MOESM1_ESM.xlsx]

## Sheet: Sheet1
#BioGRID Interaction ID	Entrez Gene Interactor A	Entrez Gene Interactor B	BioGRID ID Interactor A	BioGRID ID Interactor B	Systematic Name Interactor A	Systematic Name Interactor B	Official Symbol Interactor A	Official Symbol Interactor B	Synonyms Interactor A	Synonyms Interactor B	Experimental System	Experimental System Type	Author	Publication Source	Organism ID Interactor A	Organism ID Interactor B	Throughput	Score	Modification	Qualifications	Tags	Source Database	SWISS-PROT Accessions Interactor A	TREMBL Accessions Interactor A	REFSEQ Accessions Interactor A	SWISS-PROT Accessions Interactor B	TREMBL Accessions Interactor B	REFSEQ Accessions Interactor B	Ontology Term IDs	Ontology Term Names	Organism Name Interactor A	Organism Name Interactor B
242933	7428	7178	113269	113030	-	RP11-290D2.1	VHL	TPT1	HRCA1|RCA1|VHL1|pVHL	HRF|TCTP|p02|p23	Affinity Capture-MS	physical	Ewing RM (2007)	PUBMED:17353931	9606	9606	High Throughput	0.33	-	Exogenous expression of bait	-	BIOGRID	P40337	A0A024R2F2	NP_000542|NP_937799	P13693	A0A024RDY2	NP_001273201|NP_001273202|NP_003286	BTO:0000007	HEK-293 cell	Homo sapiens	Homo sapiens
245971	2175	7178	108472	113030	-	RP11-290D2.1	FANCA	TPT1	FA|FA-H|FA1|FAA|FACA|FAH|FANCH	HRF|TCTP|p02|p23	Two-hybrid	physical	Reuter TY (2003)	PUBMED:14499622	9606	9606	Low Throughput	-	-	-	-	BIOGRID	O15360	Q86U55	NP_000126|NP_001018122|NP_001273096	P13693	A0A024RDY2	NP_001273201|NP_001273202|NP_003286	-	-	Homo sapiens	Homo sapiens
438685	8517	7178	114089	113030	-	RP11-290D2.1	IKBKG	TPT1	AMCBX1|FIP-3|FIP3|Fip3p|IKK-gamma|IMD33|IP|IP1|IP2|IPD2|NEMO|ZC2HC9	HRF|TCTP|p02|p23	Reconstituted Complex	physical	Fenner BJ (2010)	PUBMED:20098747	9606	9606	Low Throughput	-	-	-	-	BIOGRID	Q9Y6K9	A0A087X1B1	NP_003630|NP_001138727|NP_001308326|NP_001308325|NP_001093327|NP_001093326	P13693	A0A024RDY2	NP_001273201|NP_001273202|NP_003286	-	-	Homo sapiens	Homo sapiens
591125	801	7178	107252	113030	-	RP11-290D2.1	CALM1	TPT1	CALML2|CAMI|CPVT4|DD132|PHKD|caM	HRF|TCTP|p02|p23	Reconstituted Complex	physical	Shen X (2005)	PUBMED:15840729	9606	9606	High Throughput	-	-	High Throughput: An amplification-based in vitro protein selection technique was used to identify molecules that bound to calmodulin (CaM) in a calcium-dependent manner.	-	BIOGRID	P62158	B4DJ51|E7ETZ0	NP_008819	P13693	A0A024RDY2	NP_001273201|NP_001273202|NP_003286	-	-	Homo sapiens	Homo sapiens
593325	5930	7178	111865	113030	My038	RP11-290D2.1	RBBP6	TPT1	P2P-R|PACT|RBQ-1|SNAMA	HRF|TCTP|p02|p23	Two-hybrid	physical	Wang J (2008)	PUBMED:18624398	9606	9606	Low Throughput	-	-	-	-	BIOGRID	Q7Z6E9	-	NP_116015|NP_061173|NP_008841	P13693	A0A024RDY2	NP_001273201|NP_001273202|NP_003286	-	-	Homo sapiens	Homo sapiens
602397	7178	1627	113030	107995	RP11-290D2.1	-	TPT1	DBN1	HRF|TCTP|p02|p23	D0S117E	Two-hybrid	physical	Vinayagam A (2011)	PUBMED:21900206	9606	9606	High Throughput	-	-	-	-	BIOGRID	P13693	A0A024RDY2	NP_001273201|NP_001273202|NP_003286	Q16643	-	NP_004386|NP_543157	-	-	Homo sapiens	Homo sapiens
602398	7178	6176	113030	112095	RP11-290D2.1	-	TPT1	RPLP1	HRF|TCTP|p02|p23	LP1|P1|RPP1	Two-hybrid	physical	Vinayagam A (2011)	PUBMED:21900206	9606	9606	High Throughput	-	-	-	-	BIOGRID	P13693	A0A024RDY2	NP_001273201|NP_001273202|NP_003286	P05386	A0A024R608	NP_998890|NP_000994	-	-	Homo sapiens	Homo sapiens
604188	7178	7157	113030	113010	RP11-290D2.1	-	TPT1	TP53	HRF|TCTP|p02|p23	BCC7|LFS1|P53|TRP53	Affinity Capture-Western	physical	Amson R (2011)	PUBMED:22157679	9606	9606	Low Throughput	-	-	-	-	BIOGRID	P13693	A0A024RDY2	NP_001273201|NP_001273202|NP_003286	P04637	H2EHT1|A0A087WT22|A0A087WXZ1|Q53GA5|A0A087X1Q1|K7PPA8	NP_001119586|NP_001119590|NP_001119584|NP_000537|NP_001263627|NP_001263626|NP_001263625|NP_001119588|NP_001263628|NP_001119587|NP_001263624|NP_001119585|NP_001263690|NP_001119589|NP_001263689	-	-	Homo sapiens	Homo sapiens
678526	6696	7178	112574	113030	PSEC0156	RP11-290D2.1	SPP1	TPT1	BNSP|BSPI|ETA-1|OPN	HRF|TCTP|p02|p23	Two-hybrid	physical	Long P (2012)	PUBMED:22779921	9606	9606	Low Throughput	-	-	-	-	BIOGRID	P10451	Q3LGB0|A0A024RDE6|A0A024RDJ0|B7Z351|A0A024RDE2	NP_001238759|NP_000573|NP_001035147|NP_001035149|NP_001238758	P13693	A0A024RDY2	NP_001273201|NP_001273202|NP_003286	-	-	Homo sapiens	Homo sapiens
688651	1017	7178	107452	113030	-	RP11-290D2.1	CDK2	TPT1	CDKN2|p33(CDK2)	HRF|TCTP|p02|p23	Affinity Capture-MS	physical	Neganova I (2011)	PUBMED:21319273	9606	9606	High Throughput	-	-	figure 6, table S2.	-	BIOGRID	P24941	A0A024RB77|A0A024RB10|B4DDL9|E7ESI2	NP_001789|NP_439892|NP_001277159	P13693	A0A024RDY2	NP_001273201|NP_001273202|NP_003286	BTO:0001086	embryonic stem cell	Homo sapiens	Homo sapiens
695857	4193	7178	110358	113030	-	RP11-290D2.1	MDM2	TPT1	ACTFS|HDMX|hdm2	HRF|TCTP|p02|p23	Affinity Capture-Western	physical	Funston G (2012)	PUBMED:22912717	9606	9606	Low Throughput	-	-	-	-	BIOGRID	Q00987	A7UKX8|Q96DS0|A7UKX9|A7UKX7|G3XA89	NP_001265391|NP_002383|NP_001138809|NP_001138811|NP_001138812	P13693	A0A024RDY2	NP_001273201|NP_001273202|NP_003286	-	-	Homo sapiens	Homo sapiens
695858	4193	7178	110358	113030	-	RP11-290D2.1	MDM2	TPT1	ACTFS|HDMX|hdm2	HRF|TCTP|p02|p23	Reconstituted Complex	physical	Funston G (2012)	PUBMED:22912717	9606	9606	Low Throughput	-	-	-	-	BIOGRID	Q00987	A7UKX8|Q96DS0|A7UKX9|A7UKX7|G3XA89	NP_001265391|NP_002383|NP_001138809|NP_001138811|NP_001138812	P13693	A0A024RDY2	NP_001273201|NP_001273202|NP_003286	-	-	Homo sapiens	Homo sapiens
695860	7178	4193	113030	110358	RP11-290D2.1	-	TPT1	MDM2	HRF|TCTP|p02|p23	ACTFS|HDMX|hdm2	Affinity Capture-Western	physical	Funston G (2012)	PUBMED:22912717	9606	9606	Low Throughput	-	-	-	-	BIOGRID	P13693	A0A024RDY2	NP_001273201|NP_001273202|NP_003286	Q00987	A7UKX8|Q96DS0|A7UKX9|A7UKX7|G3XA89	NP_001265391|NP_002383|NP_001138809|NP_001138811|NP_001138812	-	-	Homo sapiens	Homo sapiens
695861	7178	4193	113030	110358	RP11-290D2.1	-	TPT1	MDM2	HRF|TCTP|p02|p23	ACTFS|HDMX|hdm2	Reconstituted Complex	physical	Funston G (2012)	PUBMED:22912717	9606	9606	Low Throughput	-	-	-	-	BIOGRID	P13693	A0A024RDY2	NP_001273201|NP_001273202|NP_003286	Q00987	A7UKX8|Q96DS0|A7UKX9|A7UKX7|G3XA89	NP_001265391|NP_002383|NP_001138809|NP_001138811|NP_001138812	-	-	Homo sapiens	Homo sapiens
737639	7178	351	113030	106848	RP11-290D2.1	-	TPT1	APP	HRF|TCTP|p02|p23	AAA|ABETA|ABPP|AD1|APPI|CTFgamma|CVAP|PN-II|PN2	Reconstituted Complex	physical	Olah J (2011)	PUBMED:21832049	9606	9606	High Throughput	-	-	-	-	BIOGRID	P13693	A0A024RDY2	NP_001273201|NP_001273202|NP_003286	P05067	B4DGD0|E9PG40|B4DJT9	NP_958817|NP_958816|NP_001191230|NP_001191231|NP_001191232|NP_000475|NP_001129488|NP_001129603|NP_001129601|NP_001129602	-	-	Homo sapiens	Homo sapiens
751451	1155	7178	107575	113030	-	RP11-290D2.1	TBCB	TPT1	CG22|CKAP1|CKAPI	HRF|TCTP|p02|p23	Co-fractionation	physical	Havugimana PC (2012)	PUBMED:22939629	9606	9606	High Throughput	0.798	-	Denoised score >= 0.75	-	BIOGRID	Q99426	-	NP_001272|NP_001287900	P13693	A0A024RDY2	NP_001273201|NP_001273202|NP_003286	-	-	Homo sapiens	Homo sapiens
809367	3981	7178	110169	113030	-	RP11-290D2.1	LIG4	TPT1	LIG4S	HRF|TCTP|p02|p23	Two-hybrid	physical	Woods NT (2012)	PUBMED:22990118	9606	9606	High Throughput	-	-	-	-	BIOGRID	P49917	A0A024RE06	NP_996820|NP_001317524|NP_002303|NP_001091738	P13693	A0A024RDY2	NP_001273201|NP_001273202|NP_003286	-	-	Homo sapiens	Homo sapiens
844001	4824	7178	110888	113030	-	RP11-290D2.1	NKX3-1	TPT1	BAPX2|NKX3|NKX3.1|NKX3A	HRF|TCTP|p02|p23	Two-hybrid	physical	Wang X (2008)	PUBMED:18816836	9606	9606	Low Throughput	-	-	-	-	BIOGRID	Q99801	-	NP_001243268|NP_006158	P13693	A0A024RDY2	NP_001273201|NP_001273202|NP_003286	-	-	Homo sapiens	Homo sapiens
876229	9531	7178	114907	113030	-	RP11-290D2.1	BAG3	TPT1	BAG-3|BIS|CAIR-1|MFM6	HRF|TCTP|p02|p23	Affinity Capture-MS	physical	Chen Y (2013)	PUBMED:23824909	9606	9606	High Throughput	-	-	-	-	BIOGRID	O95817	-	NP_004272	P13693	A0A024RDY2	NP_001273201|NP_001273202|NP_003286	-	-	Homo sapiens	Homo sapiens
876503	9531	7178	114907	113030	-	RP11-290D2.1	BAG3	TPT1	BAG-3|BIS|CAIR-1|MFM6	HRF|TCTP|p02|p23	Affinity Capture-Luminescence	physical	Chen Y (2013)	PUBMED:23824909	9606	9606	High Throughput	-	-	-	-	BIOGRID	O95817	-	NP_004272	P13693	A0A024RDY2	NP_001273201|NP_001273202|NP_003286	-	-	Homo sapiens	Homo sapiens
957351	8864	7178	114387	113030	-	RP11-290D2.1	PER2	TPT1	FASPS|FASPS1	HRF|TCTP|p02|p23	Two-hybrid	physical	Gotoh T (2014)	PUBMED:25103245	9606	9606	Low Throughput	-	-	-	-	BIOGRID	O15055	-	NP_073728	P13693	A0A024RDY2	NP_001273201|NP_001273202|NP_003286	-	-	Homo sapiens	Homo sapiens
1028372	598	7178	107070	113030	RP5-857M17.3	RP11-290D2.1	BCL2L1	TPT1	BCL-XL/S|BCL2L|BCLX|BCLXL|BCLXS|Bcl-X|PPP1R52|bcl-xL|bcl-xS	HRF|TCTP|p02|p23	Reconstituted Complex	physical	Yang Y (2005)	PUBMED:15870695	9606	9606	Low Throughput	-	-	-	-	BIOGRID	Q07817	Q5TE63	NP_612815|NP_001309171|NP_001309169|NP_001309168|NP_001304850|NP_001182|NP_001304849|NP_001304848	P13693	A0A024RDY2	NP_001273201|NP_001273202|NP_003286	-	-	Homo sapiens	Homo sapiens
1028373	598	7178	107070	113030	RP5-857M17.3	RP11-290D2.1	BCL2L1	TPT1	BCL-XL/S|BCL2L|BCLX|BCLXL|BCLXS|Bcl-X|PPP1R52|bcl-xL|bcl-xS	HRF|TCTP|p02|p23	Affinity Capture-Western	physical	Yang Y (2005)	PUBMED:15870695	9606	9606	Low Throughput	-	-	-	-	BIOGRID	Q07817	Q5TE63	NP_612815|NP_001309171|NP_001309169|NP_001309168|NP_001304850|NP_001182|NP_001304849|NP_001304848	P13693	A0A024RDY2	NP_001273201|NP_001273202|NP_003286	-	-	Homo sapiens	Homo sapiens
1028374	7178	598	113030	107070	RP11-290D2.1	RP5-857M17.3	TPT1	BCL2L1	HRF|TCTP|p02|p23	BCL-XL/S|BCL2L|BCLX|BCLXL|BCLXS|Bcl-X|PPP1R52|bcl-xL|bcl-xS	Affinity Capture-Western	physical	Yang Y (2005)	PUBMED:15870695	9606	9606	Low Throughput	-	-	-	-	BIOGRID	P13693	A0A024RDY2	NP_001273201|NP_001273202|NP_003286	Q07817	Q5TE63	NP_612815|NP_001309171|NP_001309169|NP_001309168|NP_001304850|NP_001182|NP_001304849|NP_001304848	-	-	Homo sapiens	Homo sapiens
1028375	7178	4170	113030	110338	RP11-290D2.1	-	TPT1	MCL1	HRF|TCTP|p02|p23	BCL2L3|EAT|MCL1-ES|MCL1L|MCL1S|Mcl-1|TM|bcl2-L-3|mcl1/EAT	Affinity Capture-Western	physical	Yang Y (2005)	PUBMED:15870695	9606	9606	Low Throughput	-	-	-	-	BIOGRID	P13693	A0A024RDY2	NP_001273201|NP_001273202|NP_003286	Q07820	C8YZ26|A0A087WT64	NP_001184249|NP_877495|NP_068779	-	-	Homo sapiens	Homo sapiens
1028377	7178	7280	113030	113131	RP11-290D2.1	-	TPT1	TUBB2A	HRF|TCTP|p02|p23	CDCBM5|TUBB|TUBB2|dJ40E16.7	Protein-peptide	physical	Yang Y (2005)	PUBMED:15870695	9606	9606	Low Throughput	-	-	-	-	BIOGRID	P13693	A0A024RDY2	NP_001273201|NP_001273202|NP_003286	Q13885	-	NP_001060|NP_001297244	-	-	Homo sapiens	Homo sapiens
1028378	7178	598	113030	107070	RP11-290D2.1	RP5-857M17.3	TPT1	BCL2L1	HRF|TCTP|p02|p23	BCL-XL/S|BCL2L|BCLX|BCLXL|BCLXS|Bcl-X|PPP1R52|bcl-xL|bcl-xS	Protein-peptide	physical	Yang Y (2005)	PUBMED:15870695	9606	9606	Low Throughput	-	-	-	-	BIOGRID	P13693	A0A024RDY2	NP_001273201|NP_001273202|NP_003286	Q07817	Q5TE63	NP_612815|NP_001309171|NP_001309169|NP_001309168|NP_001304850|NP_001182|NP_001304849|NP_001304848	-	-	Homo sapiens	Homo sapiens
1028379	598	7178	107070	113030	RP5-857M17.3	RP11-290D2.1	BCL2L1	TPT1	BCL-XL/S|BCL2L|BCLX|BCLXL|BCLXS|Bcl-X|PPP1R52|bcl-xL|bcl-xS	HRF|TCTP|p02|p23	Protein-peptide	physical	Yang Y (2005)	PUBMED:15870695	9606	9606	Low Throughput	-	-	-	-	BIOGRID	Q07817	Q5TE63	NP_612815|NP_001309171|NP_001309169|NP_001309168|NP_001304850|NP_001182|NP_001304849|NP_001304848	P13693	A0A024RDY2	NP_001273201|NP_001273202|NP_003286	-	-	Homo sapiens	Homo sapiens
1034864	7428	7178	113269	113030	-	RP11-290D2.1	VHL	TPT1	HRCA1|RCA1|VHL1|pVHL	HRF|TCTP|p02|p23	Reconstituted Complex	physical	Chen K (2013)	PUBMED:23387829	9606	9606	Low Throughput	-	-	Figure 1	-	BIOGRID	P40337	A0A024R2F2	NP_000542|NP_937799	P13693	A0A024RDY2	NP_001273201|NP_001273202|NP_003286	-	-	Homo sapiens	Homo sapiens
1034865	7428	7178	113269	113030	-	RP11-290D2.1	VHL	TPT1	HRCA1|RCA1|VHL1|pVHL	HRF|TCTP|p02|p23	Affinity Capture-Western	physical	Chen K (2013)	PUBMED:23387829	9606	9606	Low Throughput	-	-	Figure 1	-	BIOGRID	P40337	A0A024R2F2	NP_000542|NP_937799	P13693	A0A024RDY2	NP_001273201|NP_001273202|NP_003286	-	-	Homo sapiens	Homo sapiens
1034866	7178	7428	113030	113269	RP11-290D2.1	-	TPT1	VHL	HRF|TCTP|p02|p23	HRCA1|RCA1|VHL1|pVHL	Affinity Capture-Western	physical	Chen K (2013)	PUBMED:23387829	9606	9606	Low Throughput	-	-	Figure 1	-	BIOGRID	P13693	A0A024RDY2	NP_001273201|NP_001273202|NP_003286	P40337	A0A024R2F2	NP_000542|NP_937799	-	-	Homo sapiens	Homo sapiens
1038123	1936	7178	108256	113030	UNQ601	RP11-290D2.1	EEF1D	TPT1	EF-1D|EF1D|FP1047	HRF|TCTP|p02|p23	Two-hybrid	physical	Rolland T (2014)	PUBMED:25416956	9606	9606	High Throughput	-	-	-	-	BIOGRID	P29692	D3DWK1|B2RAR6	NP_001123525|NP_001123527|NP_001304672|NP_001123529|NP_001123528|NP_001182132|NP_001951|NP_001317575|NP_001276879|NP_115754	P13693	A0A024RDY2	NP_001273201|NP_001273202|NP_003286	-	-	Homo sapiens	Homo sapiens
1042845	7178	9319	113030	114730	RP11-290D2.1	-	TPT1	TRIP13	HRF|TCTP|p02|p23	16E1BP	Two-hybrid	physical	Rolland T (2014)	PUBMED:25416956	9606	9606	High Throughput	-	-	-	-	BIOGRID	P13693	A0A024RDY2	NP_001273201|NP_001273202|NP_003286	Q15645	-	NP_001159732|NP_004228	-	-	Homo sapiens	Homo sapiens
1054696	4854	7178	110916	113030	-	RP11-290D2.1	NOTCH3	TPT1	CADASIL|CASIL|IMF2	HRF|TCTP|p02|p23	Reconstituted Complex	physical	Jung JG (2014)	PUBMED:25356737	9606	9606	Low Throughput	-	-	-	-	BIOGRID	Q9UM47	-	NP_000426	P13693	A0A024RDY2	NP_001273201|NP_001273202|NP_003286	-	-	Homo sapiens	Homo sapiens
1255444	3315	7178	109547	113030	-	RP11-290D2.1	HSPB1	TPT1	CMT2F|HEL-S-102|HMN2B|HS.76067|HSP27|HSP28|Hsp25|SRP27	HRF|TCTP|p02|p23	Two-hybrid	physical	Katsogiannou M (2014)	PUBMED:25277244	9606	9606	High Throughput	-	-	-	-	BIOGRID	P04792	V9HW43	NP_001531	P13693	A0A024RDY2	NP_001273201|NP_001273202|NP_003286	-	-	Homo sapiens	Homo sapiens
1255598	3315	7178	109547	113030	-	RP11-290D2.1	HSPB1	TPT1	CMT2F|HEL-S-102|HMN2B|HS.76067|HSP27|HSP28|Hsp25|SRP27	HRF|TCTP|p02|p23	Affinity Capture-Western	physical	Katsogiannou M (2014)	PUBMED:25277244	9606	9606	Low Throughput	-	-	-	-	BIOGRID	P04792	V9HW43	NP_001531	P13693	A0A024RDY2	NP_001273201|NP_001273202|NP_003286	-	-	Homo sapiens	Homo sapiens
1259532	7178	811	113030	107262	RP11-290D2.1	-	TPT1	CALR	HRF|TCTP|p02|p23	CRT|HEL-S-99n|RO|SSA|cC1qR	Co-fractionation	physical	Wan C (2015)	PUBMED:26344197	9606	9606	High Throughput	0.298221	-	Fractionation was combined with mass spectrometry from five diverse animal species to predict co-complex protein interactions conserved across metazoa using an integrative computational scoring procedure along with an SVM approach. The significant data set of 16655 PPI, was derived from a set of more than 1M interactions by examining a ROC curve of predicted interactions against reference annotat…	-	BIOGRID	P13693	A0A024RDY2	NP_001273201|NP_001273202|NP_003286	P27797	V9HW88	NP_004334	-	-	Homo sapiens	Homo sapiens
1265820	7178	79716	113030	122832	RP11-290D2.1	RP11-261P9.1	TPT1	NPEPL1	HRF|TCTP|p02|p23	bA261P9.2	Co-fractionation	physical	Wan C (2015)	PUBMED:26344197	9606	9606	High Throughput	0.0931148	-	Fractionation was combined with mass spectrometry from five diverse animal species to predict co-complex protein interactions conserved across metazoa using an integrative computational scoring procedure along with an SVM approach. The significant data set of 16655 PPI, was derived from a set of more than 1M interactions by examining a ROC curve of predicted interactions against reference annotat…	-	BIOGRID	P13693	A0A024RDY2	NP_001273201|NP_001273202|NP_003286	Q8NDH3	-	NP_001191802|NP_001191801|NP_078939	-	-	Homo sapiens	Homo sapiens
1271637	7178	54809	113030	120166	RP11-290D2.1	-	TPT1	SAMD9	HRF|TCTP|p02|p23	C7orf5|DRIF1|NFTC|OEF1|OEF2	Co-fractionation	physical	Wan C (2015)	PUBMED:26344197	9606	9606	High Throughput	0.0734192	-	Fractionation was combined with mass spectrometry from five diverse animal species to predict co-complex protein interactions conserved across metazoa using an integrative computational scoring procedure along with an SVM approach. The significant data set of 16655 PPI, was derived from a set of more than 1M interactions by examining a ROC curve of predicted interactions against reference annotat…	-	BIOGRID	P13693	A0A024RDY2	NP_001273201|NP_001273202|NP_003286	Q5K651	-	NP_001180236|NP_060124	-	-	Homo sapiens	Homo sapiens
1273574	4436	7178	110573	113030	-	RP11-290D2.1	MSH2	TPT1	COCA1|FCC1|HNPCC|HNPCC1|LCFS2	HRF|TCTP|p02|p23	Co-fractionation	physical	Wan C (2015)	PUBMED:26344197	9606	9606	High Throughput	0.0711131	-	Fractionation was combined with mass spectrometry from five diverse animal species to predict co-complex protein interactions conserved across metazoa using an integrative computational scoring procedure along with an SVM approach. The significant data set of 16655 PPI, was derived from a set of more than 1M interactions by examining a ROC curve of predicted interactions against reference annotat…	-	BIOGRID	P43246	E9PHA6	NP_000242|NP_001245210	P13693	A0A024RDY2	NP_001273201|NP_001273202|NP_003286	-	-	Homo sapiens	Homo sapiens
1273575	26292	7178	117673	113030	-	RP11-290D2.1	MYCBP	TPT1	AMY-1	HRF|TCTP|p02|p23	Co-fractionation	physical	Wan C (2015)	PUBMED:26344197	9606	9606	High Throughput	0.0801235	-	Fractionation was combined with mass spectrometry from five diverse animal species to predict co-complex protein interactions conserved across metazoa using an integrative computational scoring procedure along with an SVM approach. The significant data set of 16655 PPI, was derived from a set of more than 1M interactions by examining a ROC curve of predicted interactions against reference annotat…	-	BIOGRID	Q99417	-	NP_036465	P13693	A0A024RDY2	NP_001273201|NP_001273202|NP_003286	-	-	Homo sapiens	Homo sapiens
2230171	7178	144811	113030	126879	RP11-290D2.1	RP11-5G9.2	TPT1	LACC1	HRF|TCTP|p02|p23	C13orf31	Affinity Capture-MS	physical	Huttlin EL (2017)	PUBMED:28514442	9606	9606	High Throughput	0.99953	-	Quantitative scores are a modified CompPASS score derived from Sowa et al., Cell, 2009 (PMID 19615732). The cut-off threshold is > 0.75.	-	BIOGRID	P13693	A0A024RDY2	NP_001273201|NP_001273202|NP_003286	Q8IV20	Q7Z395	NP_001121775|NP_694950	-	-	Homo sapiens	Homo sapiens
2247080	7178	8530	113030	114100	RP11-290D2.1	-	TPT1	CST7	HRF|TCTP|p02|p23	CMAP	Affinity Capture-MS	physical	Huttlin EL (2017)	PUBMED:28514442	9606	9606	High Throughput	0.972608	-	Quantitative scores are a modified CompPASS score derived from Sowa et al., Cell, 2009 (PMID 19615732). The cut-off threshold is > 0.75.	-	BIOGRID	P13693	A0A024RDY2	NP_001273201|NP_001273202|NP_003286	O76096	-	NP_003641	-	-	Homo sapiens	Homo sapiens
2256239	7178	1917	113030	108238	RP11-290D2.1	-	TPT1	EEF1A2	HRF|TCTP|p02|p23	EEF1AL|EF-1-alpha-2|EF1A|HS1|STN|STNL	Affinity Capture-MS	physical	Huttlin EL (2017)	PUBMED:28514442	9606	9606	High Throughput	0.921417	-	Quantitative scores are a modified CompPASS score derived from Sowa et al., Cell, 2009 (PMID 19615732). The cut-off threshold is > 0.75.	-	BIOGRID	P13693	A0A024RDY2	NP_001273201|NP_001273202|NP_003286	Q05639	-	NP_001949	-	-	Homo sapiens	Homo sapiens
2334467	1933	7178	108253	113030	-	RP11-290D2.1	EEF1B2	TPT1	EEF1B|EEF1B1|EF1B	HRF|TCTP|p02|p23	Co-crystal Structure	physical	Wu H (2015)	PUBMED:25635048	9606	9606	Low Throughput	-	-	NMR	-	BIOGRID	P24534	A0A024R3W7	NP_001950|NP_001032752|NP_066944	P13693	A0A024RDY2	NP_001273201|NP_001273202|NP_003286	-	-	Homo sapiens	Homo sapiens
2334468	1933	7178	108253	113030	-	RP11-290D2.1	EEF1B2	TPT1	EEF1B|EEF1B1|EF1B	HRF|TCTP|p02|p23	Reconstituted Complex	physical	Wu H (2015)	PUBMED:25635048	9606	9606	Low Throughput	-	-	ITC	-	BIOGRID	P24534	A0A024R3W7	NP_001950|NP_001032752|NP_066944	P13693	A0A024RDY2	NP_001273201|NP_001273202|NP_003286	-	-	Homo sapiens	Homo sapiens
2334469	1917	7178	108238	113030	-	RP11-290D2.1	EEF1A2	TPT1	EEF1AL|EF-1-alpha-2|EF1A|HS1|STN|STNL	HRF|TCTP|p02|p23	Reconstituted Complex	physical	Wu H (2015)	PUBMED:25635048	9606	9606	Low Throughput	-	-	ITC	-	BIOGRID	Q05639	-	NP_001949	P13693	A0A024RDY2	NP_001273201|NP_001273202|NP_003286	-	-	Homo sapiens	Homo sapiens
2376684	3169	7178	109411	113030	-	RP11-290D2.1	FOXA1	TPT1	HNF3A|TCF3A	HRF|TCTP|p02|p23	Affinity Capture-MS	physical	Jozwik KM (2016)	PUBMED:27926873	9606	9606	High Throughput	-	-	-	-	BIOGRID	P55317	-	NP_004487	P13693	A0A024RDY2	NP_001273201|NP_001273202|NP_003286	-	-	Homo sapiens	Homo sapiens
2381225	79648	7178	122776	113030	-	RP11-290D2.1	MCPH1	TPT1	BRIT1|MCT	HRF|TCTP|p02|p23	Two-hybrid	physical	Liu X (2017)	PUBMED:29150431	9606	9606	High Throughput	-	-	-	-	BIOGRID	Q8NEM0	-	NP_001166045|NP_001166046|NP_078872	P13693	A0A024RDY2	NP_001273201|NP_001273202|NP_003286	-	-	Homo sapiens	Homo sapiens
2521109	7178	7428	113030	113269	RP11-290D2.1	-	TPT1	VHL	HRF|TCTP|p02|p23	HRCA1|RCA1|VHL1|pVHL	Reconstituted Complex	physical	Chen K (2013)	PUBMED:23387829	9606	9606	Low Throughput	-	-	-	-	BIOGRID	P13693	A0A024RDY2	NP_001273201|NP_001273202|NP_003286	P40337	A0A024R2F2	NP_000542|NP_937799	-	-	Homo sapiens	Homo sapiens
2528662	10551	7178	115802	113030	UNQ515/PRO1030	RP11-290D2.1	AGR2	TPT1	AG2|GOB-4|HAG-2|HEL-S-116|PDIA17|XAG-2	HRF|TCTP|p02|p23	Proximity Label-MS	physical	Tiemann K (2018)	PUBMED:30575818	9606	9606	High Throughput	-	-	-	-	BIOGRID	O95994	Q4JM46	NP_006399	P13693	A0A024RDY2	NP_001273201|NP_001273202|NP_003286	-	-	Homo sapiens	Homo sapiens
2570047	140885	7178	126752	113030	RP4-684O24.2	RP11-290D2.1	SIRPA	TPT1	BIT|CD172A|MFR|MYD-1|P84|PTPNS1|SHPS1|SIRP	HRF|TCTP|p02|p23	Reconstituted Complex	physical	Shen X (2009)	PUBMED:19299420	9606	9606	High Throughput	-	-	-	-	BIOGRID	P78324	-	NP_001317657|NP_001035111|NP_001035112|NP_542970	P13693	A0A024RDY2	NP_001273201|NP_001273202|NP_003286	-	-	Homo sapiens	Homo sapiens
2570076	140885	7178	126752	113030	RP4-684O24.2	RP11-290D2.1	SIRPA	TPT1	BIT|CD172A|MFR|MYD-1|P84|PTPNS1|SHPS1|SIRP	HRF|TCTP|p02|p23	Affinity Capture-Western	physical	Shen X (2009)	PUBMED:19299420	9606	9606	Low Throughput	-	-	-	-	BIOGRID	P78324	-	NP_001317657|NP_001035111|NP_001035112|NP_542970	P13693	A0A024RDY2	NP_001273201|NP_001273202|NP_003286	-	-	Homo sapiens	Homo sapiens
2600742	7178	9582	113030	114950	RP11-290D2.1	CTA-150C2.15-003	TPT1	APOBEC3B	HRF|TCTP|p02|p23	A3B|APOBEC1L|ARCD3|ARP4|DJ742C19.2|PHRBNL|bK150C2.2	Affinity Capture-MS	physical	Li Y (2017)	PUBMED:28846114	9606	9606	High Throughput	-	-	-	-	BIOGRID	P13693	A0A024RDY2	NP_001273201|NP_001273202|NP_003286	Q9UH17	-	NP_004891|NP_001257340	-	-	Homo sapiens	Homo sapiens
2600743	7178	22985	113030	116634	RP11-290D2.1	-	TPT1	ACIN1	HRF|TCTP|p02|p23	ACINUS|ACN|fSAP152	Affinity Capture-MS	physical	Li Y (2017)	PUBMED:28846114	9606	9606	High Throughput	-	-	-	-	BIOGRID	P13693	A0A024RDY2	NP_001273201|NP_001273202|NP_003286	Q9UKV3	B4DQZ7	NP_001158286|NP_001158287|NP_055792|NP_001158288|NP_001158289	-	-	Homo sapiens	Homo sapiens
2600744	7178	51151	113030	119335	RP11-290D2.1	-	TPT1	SLC45A2	HRF|TCTP|p02|p23	1A1|AIM1|MATP|OCA4|SHEP5	Affinity Capture-MS	physical	Li Y (2017)	PUBMED:28846114	9606	9606	High Throughput	-	-	-	-	BIOGRID	P13693	A0A024RDY2	NP_001273201|NP_001273202|NP_003286	Q9UMX9	A0A024RE23|A0A076YGN1	NP_057264|NP_001012527|NP_001284346	-	-	Homo sapiens	Homo sapiens
2600745	7178	64682	113030	122229	RP11-290D2.1	-	TPT1	ANAPC1	HRF|TCTP|p02|p23	APC1|MCPR|TSG24	Affinity Capture-MS	physical	Li Y (2017)	PUBMED:28846114	9606	9606	High Throughput	-	-	-	-	BIOGRID	P13693	A0A024RDY2	NP_001273201|NP_001273202|NP_003286	Q9H1A4	-	NP_073153	-	-	Homo sapiens	Homo sapiens
2600746	7178	8539	113030	114109	RP11-290D2.1	MIG8	TPT1	API5	HRF|TCTP|p02|p23	AAC-11|AAC11	Affinity Capture-MS	physical	Li Y (2017)	PUBMED:28846114	9606	9606	High Throughput	-	-	-	-	BIOGRID	P13693	A0A024RDY2	NP_001273201|NP_001273202|NP_003286	Q9BZZ5	B4DDR3	NP_001230676|NP_006586|NP_001136402|NP_001136403	-	-	Homo sapiens	Homo sapiens
2600747	7178	545	113030	107027	RP11-290D2.1	-	TPT1	ATR	HRF|TCTP|p02|p23	FCTCS|FRP1|MEC1|SCKL|SCKL1	Affinity Capture-MS	physical	Li Y (2017)	PUBMED:28846114	9606	9606	High Throughput	-	-	-	-	BIOGRID	P13693	A0A024RDY2	NP_001273201|NP_001273202|NP_003286	Q13535	-	NP_001175	-	-	Homo sapiens	Homo sapiens
2600748	7178	25814	113030	117343	RP11-290D2.1	RP1-37M3.7	TPT1	ATXN10	HRF|TCTP|p02|p23	E46L|HUMEEP|SCA10	Affinity Capture-MS	physical	Li Y (2017)	PUBMED:28846114	9606	9606	High Throughput	-	-	-	-	BIOGRID	P13693	A0A024RDY2	NP_001273201|NP_001273202|NP_003286	Q9UBB4	-	NP_037368|NP_001161093	-	-	Homo sapiens	Homo sapiens
2600749	7178	56647	113030	121161	RP11-290D2.1	-	TPT1	BCCIP	HRF|TCTP|p02|p23	TOK-1|TOK1	Affinity Capture-MS	physical	Li Y (2017)	PUBMED:28846114	9606	9606	High Throughput	-	-	-	-	BIOGRID	P13693	A0A024RDY2	NP_001273201|NP_001273202|NP_003286	Q9P287	-	NP_057651|NP_510868|NP_510869	-	-	Homo sapiens	Homo sapiens
2600750	7178	221927	113030	128767	RP11-290D2.1	-	TPT1	BRAT1	HRF|TCTP|p02|p23	BAAT1|C7orf27|RMFSL	Affinity Capture-MS	physical	Li Y (2017)	PUBMED:28846114	9606	9606	High Throughput	-	-	-	-	BIOGRID	P13693	A0A024RDY2	NP_001273201|NP_001273202|NP_003286	Q6PJG6	-	NP_689956	-	-	Homo sapiens	Homo sapiens
2600751	7178	9044	113030	114506	RP11-290D2.1	-	TPT1	BTAF1	HRF|TCTP|p02|p23	MOT1|TAF(II)170|TAF172|TAFII170	Affinity Capture-MS	physical	Li Y (2017)	PUBMED:28846114	9606	9606	High Throughput	-	-	-	-	BIOGRID	P13693	A0A024RDY2	NP_001273201|NP_001273202|NP_003286	O14981	Q2M1V9|Q8N6J1	NP_003963	-	-	Homo sapiens	Homo sapiens
2600752	7178	25902	113030	117409	RP11-290D2.1	RP1-292B18.2	TPT1	MTHFD1L	HRF|TCTP|p02|p23	FTHFSDC1|MTC1THFS|dJ292B18.2	Affinity Capture-MS	physical	Li Y (2017)	PUBMED:28846114	9606	9606	High Throughput	-	-	-	-	BIOGRID	P13693	A0A024RDY2	NP_001273201|NP_001273202|NP_003286	Q6UB35	A0A087WVM4|B7ZM99|B2RD24	NP_001229698|NP_001229697|NP_001229696|NP_056255	-	-	Homo sapiens	Homo sapiens
2600753	7178	57805	113030	121775	RP11-290D2.1	-	TPT1	CCAR2	HRF|TCTP|p02|p23	DBC-1|DBC1|KIAA1967|NET35|p30 DBC|p30DBC	Affinity Capture-MS	physical	Li Y (2017)	PUBMED:28846114	9606	9606	High Throughput	-	-	-	-	BIOGRID	P13693	A0A024RDY2	NP_001273201|NP_001273202|NP_003286	Q8N163	-	NP_066997	-	-	Homo sapiens	Homo sapiens
2600754	7178	1029	113030	107463	RP11-290D2.1	-	TPT1	CDKN2A	HRF|TCTP|p02|p23	ARF|CDK4I|CDKN2|CMM2|INK4|INK4A|MLM|MTS-1|MTS1|P14|P14ARF|P16|P16-INK4A|P16INK4|P16INK4A|P19|P19ARF|TP16	Affinity Capture-MS	physical	Li Y (2017)	PUBMED:28846114	9606	9606	High Throughput	-	-	-	-	BIOGRID	P13693	A0A024RDY2	NP_001273201|NP_001273202|NP_003286	Q8N726|P42771	G3XAG3|K7PML8	NP_478102|NP_001182061|NP_000068|NP_478104	-	-	Homo sapiens	Homo sapiens
2600755	7178	1108	113030	107533	RP11-290D2.1	-	TPT1	CHD4	HRF|TCTP|p02|p23	CHD-4|Mi-2b|Mi2-BETA	Affinity Capture-MS	physical	Li Y (2017)	PUBMED:28846114	9606	9606	High Throughput	-	-	-	-	BIOGRID	P13693	A0A024RDY2	NP_001273201|NP_001273202|NP_003286	Q14839	F5GWX5	NP_001284482|NP_001264	-	-	Homo sapiens	Homo sapiens
2600756	7178	9793	113030	115137	RP11-290D2.1	-	TPT1	CKAP5	HRF|TCTP|p02|p23	CHTOG|MSPS|TOG|TOGp|ch-TOG	Affinity Capture-MS	physical	Li Y (2017)	PUBMED:28846114	9606	9606	High Throughput	-	-	-	-	BIOGRID	P13693	A0A024RDY2	NP_001273201|NP_001273202|NP_003286	Q14008	-	NP_001008938|NP_055571	-	-	Homo sapiens	Homo sapiens
2600757	7178	1595	113030	107967	RP11-290D2.1	-	TPT1	CYP51A1	HRF|TCTP|p02|p23	CP51|CYP51|CYPL1|LDM|P450-14DM|P450L1	Affinity Capture-MS	physical	Li Y (2017)	PUBMED:28846114	9606	9606	High Throughput	-	-	-	-	BIOGRID	P13693	A0A024RDY2	NP_001273201|NP_001273202|NP_003286	Q16850	-	NP_000777|NP_001139624	-	-	Homo sapiens	Homo sapiens
2600758	7178	8533	113030	114103	RP11-290D2.1	-	TPT1	COPS3	HRF|TCTP|p02|p23	CSN3|SGN3	Affinity Capture-MS	physical	Li Y (2017)	PUBMED:28846114	9606	9606	High Throughput	-	-	-	-	BIOGRID	P13693	A0A024RDY2	NP_001273201|NP_001273202|NP_003286	Q9UNS2	-	NP_003644|NP_001303284|NP_001303285|NP_001303286|NP_001303287|NP_001186054|NP_001303283	-	-	Homo sapiens	Homo sapiens
2600759	7178	23191	113030	116800	RP11-290D2.1	-	TPT1	CYFIP1	HRF|TCTP|p02|p23	P140SRA-1|SHYC|SRA-1|SRA1	Affinity Capture-MS	physical	Li Y (2017)	PUBMED:28846114	9606	9606	High Throughput	-	-	-	-	BIOGRID	P13693	A0A024RDY2	NP_001273201|NP_001273202|NP_003286	Q7L576	-	NP_001311054|NP_001311055|NP_001311052|NP_001311053|NP_001311051|NP_001311049|NP_001311048|NP_001274739|NP_001028200|NP_055423	-	-	Homo sapiens	Homo sapiens
2600760	7178	51143	113030	119327	RP11-290D2.1	-	TPT1	DYNC1LI1	HRF|TCTP|p02|p23	DNCLI1|LIC1	Affinity Capture-MS	physical	Li Y (2017)	PUBMED:28846114	9606	9606	High Throughput	-	-	-	-	BIOGRID	P13693	A0A024RDY2	NP_001273201|NP_001273202|NP_003286	Q9Y6G9	-	NP_057225|NP_001316064	-	-	Homo sapiens	Homo sapiens
2600761	7178	10238	113030	115532	RP11-290D2.1	-	TPT1	DCAF7	HRF|TCTP|p02|p23	AN11|HAN11|SWAN-1|WDR68	Affinity Capture-MS	physical	Li Y (2017)	PUBMED:28846114	9606	9606	High Throughput	-	-	-	-	BIOGRID	P13693	A0A024RDY2	NP_001273201|NP_001273202|NP_003286	P61962	-	NP_005819	-	-	Homo sapiens	Homo sapiens
2600762	7178	11083	113030	116266	RP11-290D2.1	RP5-885L7.1	TPT1	DIDO1	HRF|TCTP|p02|p23	BYE1|C20orf158|DATF-1|DATF1|DIDO2|DIDO3|DIO-1|DIO1|dJ885L7.8	Affinity Capture-MS	physical	Li Y (2017)	PUBMED:28846114	9606	9606	High Throughput	-	-	-	-	BIOGRID	P13693	A0A024RDY2	NP_001273201|NP_001273202|NP_003286	Q9BTC0	-	NP_071388|NP_542986|NP_542987|NP_001180298|NP_001180299|NP_149072	-	-	Homo sapiens	Homo sapiens
2600763	7178	51726	113030	119699	RP11-290D2.1	PSEC0121	TPT1	DNAJB11	HRF|TCTP|p02|p23	ABBP-2|ABBP2|DJ9|Dj-9|EDJ|ERdj3|ERj3|ERj3p|PRO1080|UNQ537	Affinity Capture-MS	physical	Li Y (2017)	PUBMED:28846114	9606	9606	High Throughput	-	-	-	-	BIOGRID	P13693	A0A024RDY2	NP_001273201|NP_001273202|NP_003286	Q9UBS4	-	NP_057390	-	-	Homo sapiens	Homo sapiens
2600764	7178	54788	113030	120150	RP11-290D2.1	-	TPT1	DNAJB12	HRF|TCTP|p02|p23	DJ10	Affinity Capture-MS	physical	Li Y (2017)	PUBMED:28846114	9606	9606	High Throughput	-	-	-	-	BIOGRID	P13693	A0A024RDY2	NP_001273201|NP_001273202|NP_003286	Q9NXW2	J3KPS0	NP_001002762|NP_060096	-	-	Homo sapiens	Homo sapiens
2600765	7178	55735	113030	120854	RP11-290D2.1	RP1-126A5.3	TPT1	DNAJC11	HRF|TCTP|p02|p23	dJ126A5.1	Affinity Capture-MS	physical	Li Y (2017)	PUBMED:28846114	9606	9606	High Throughput	-	-	-	-	BIOGRID	P13693	A0A024RDY2	NP_001273201|NP_001273202|NP_003286	Q9NVH1	-	NP_060668	-	-	Homo sapiens	Homo sapiens
2600766	7178	134218	113030	126389	RP11-290D2.1	-	TPT1	DNAJC21	HRF|TCTP|p02|p23	DNAJA5|GS3|JJJ1	Affinity Capture-MS	physical	Li Y (2017)	PUBMED:28846114	9606	9606	High Throughput	-	-	-	-	BIOGRID	P13693	A0A024RDY2	NP_001273201|NP_001273202|NP_003286	Q5F1R6	-	NP_001012339|NP_919259	-	-	Homo sapiens	Homo sapiens
2600767	7178	5591	113030	111577	RP11-290D2.1	-	TPT1	PRKDC	HRF|TCTP|p02|p23	DNA-PKcs|DNAPK|DNPK1|HYRC|HYRC1|IMD26|XRCC7|p350	Affinity Capture-MS	physical	Li Y (2017)	PUBMED:28846114	9606	9606	High Throughput	-	-	-	-	BIOGRID	P13693	A0A024RDY2	NP_001273201|NP_001273202|NP_003286	P78527	-	NP_001075109|NP_008835	-	-	Homo sapiens	Homo sapiens
2600768	7178	3301	113030	109534	RP11-290D2.1	RP11-54K16.1	TPT1	DNAJA1	HRF|TCTP|p02|p23	DJ-2|DjA1|HDJ2|HSDJ|HSJ2|HSPF4|NEDD7|hDJ-2	Affinity Capture-MS	physical	Li Y (2017)	PUBMED:28846114	9606	9606	High Throughput	-	-	-	-	BIOGRID	P13693	A0A024RDY2	NP_001273201|NP_001273202|NP_003286	P31689	-	NP_001300968|NP_001530	-	-	Homo sapiens	Homo sapiens
2600769	7178	11080	113030	116263	RP11-290D2.1	-	TPT1	DNAJB4	HRF|TCTP|p02|p23	DNAJW|DjB4|HLJ1	Affinity Capture-MS	physical	Li Y (2017)	PUBMED:28846114	9606	9606	High Throughput	-	-	-	-	BIOGRID	P13693	A0A024RDY2	NP_001273201|NP_001273202|NP_003286	Q9UDY4	B4DNN2	NP_001304030|NP_001304031|NP_001304029|NP_001304028|NP_008965	-	-	Homo sapiens	Homo sapiens
2600770	7178	27000	113030	117946	RP11-290D2.1	-	TPT1	DNAJC2	HRF|TCTP|p02|p23	MPHOSPH11|MPP11|ZRF1|ZUO1	Affinity Capture-MS	physical	Li Y (2017)	PUBMED:28846114	9606	9606	High Throughput	-	-	-	-	BIOGRID	P13693	A0A024RDY2	NP_001273201|NP_001273202|NP_003286	Q99543	-	NP_055192|NP_001123359	-	-	Homo sapiens	Homo sapiens
2600771	7178	80331	113030	123242	RP11-290D2.1	-	TPT1	DNAJC5	HRF|TCTP|p02|p23	CLN4|CLN4B|CSP|DNAJC5A|NCL	Affinity Capture-MS	physical	Li Y (2017)	PUBMED:28846114	9606	9606	High Throughput	-	-	-	-	BIOGRID	P13693	A0A024RDY2	NP_001273201|NP_001273202|NP_003286	Q9H3Z4	Q6AHX3	NP_079495	-	-	Homo sapiens	Homo sapiens
2600772	7178	23234	113030	116839	RP11-290D2.1	-	TPT1	DNAJC9	HRF|TCTP|p02|p23	HDJC9|JDD1|SB73	Affinity Capture-MS	physical	Li Y (2017)	PUBMED:28846114	9606	9606	High Throughput	-	-	-	-	BIOGRID	P13693	A0A024RDY2	NP_001273201|NP_001273202|NP_003286	Q8WXX5	A0A024QZN2	NP_056005	-	-	Homo sapiens	Homo sapiens
2600773	7178	11266	113030	116424	RP11-290D2.1	-	TPT1	DUSP12	HRF|TCTP|p02|p23	DUSP1|YVH1	Affinity Capture-MS	physical	Li Y (2017)	PUBMED:28846114	9606	9606	High Throughput	-	-	-	-	BIOGRID	P13693	A0A024RDY2	NP_001273201|NP_001273202|NP_003286	Q9UNI6	-	NP_009171	-	-	Homo sapiens	Homo sapiens
2600774	7178	5610	113030	111596	RP11-290D2.1	-	TPT1	EIF2AK2	HRF|TCTP|p02|p23	EIF2AK1|PKR|PPP1R83|PRKR	Affinity Capture-MS	physical	Li Y (2017)	PUBMED:28846114	9606	9606	High Throughput	-	-	-	-	BIOGRID	P13693	A0A024RDY2	NP_001273201|NP_001273202|NP_003286	P19525	Q8IW76	NP_001129123|NP_002750|NP_001129124	-	-	Homo sapiens	Homo sapiens
2600775	7178	8662	113030	114211	RP11-290D2.1	-	TPT1	EIF3B	HRF|TCTP|p02|p23	EIF3-ETA|EIF3-P110|EIF3-P116|EIF3S9|PRT1	Affinity Capture-MS	physical	Li Y (2017)	PUBMED:28846114	9606	9606	High Throughput	-	-	-	-	BIOGRID	P13693	A0A024RDY2	NP_001273201|NP_001273202|NP_003286	P55884	A0A024R821	NP_003742|NP_001032360	-	-	Homo sapiens	Homo sapiens
2600776	7178	8668	113030	114217	RP11-290D2.1	RP4-675E8.1	TPT1	EIF3I	HRF|TCTP|p02|p23	EIF3S2|PRO2242|TRIP-1|TRIP1|eIF3-beta|eIF3-p36	Affinity Capture-MS	physical	Li Y (2017)	PUBMED:28846114	9606	9606	High Throughput	-	-	-	-	BIOGRID	P13693	A0A024RDY2	NP_001273201|NP_001273202|NP_003286	Q13347	Q5U0F4	NP_003748	-	-	Homo sapiens	Homo sapiens
2600777	7178	55179	113030	120478	RP11-290D2.1	-	TPT1	FAIM	HRF|TCTP|p02|p23	FAIM1	Affinity Capture-MS	physical	Li Y (2017)	PUBMED:28846114	9606	9606	High Throughput	-	-	-	-	BIOGRID	P13693	A0A024RDY2	NP_001273201|NP_001273202|NP_003286	Q9NVQ4	-	NP_060617|NP_001028204|NP_001028202|NP_001028203	-	-	Homo sapiens	Homo sapiens
2600778	7178	55632	113030	120771	RP11-290D2.1	-	TPT1	G2E3	HRF|TCTP|p02|p23	KIAA1333|PHF7B	Affinity Capture-MS	physical	Li Y (2017)	PUBMED:28846114	9606	9606	High Throughput	-	-	-	-	BIOGRID	P13693	A0A024RDY2	NP_001273201|NP_001273202|NP_003286	Q7L622	-	NP_001295026|NP_060239	-	-	Homo sapiens	Homo sapiens
2600779	7178	90480	113030	124721	RP11-290D2.1	-	TPT1	GADD45GIP1	HRF|TCTP|p02|p23	CKBBP2|CKbetaBP2|CRIF1|MRP-L59|PLINP|PLINP-1|PRG6|Plinp1	Affinity Capture-MS	physical	Li Y (2017)	PUBMED:28846114	9606	9606	High Throughput	-	-	-	-	BIOGRID	P13693	A0A024RDY2	NP_001273201|NP_001273202|NP_003286	Q8TAE8	-	NP_443082	-	-	Homo sapiens	Homo sapiens
2600782	7178	317772	113030	130469	RP11-290D2.1	-	TPT1	HIST2H2AB	HRF|TCTP|p02|p23	H2AB	Affinity Capture-MS	physical	Li Y (2017)	PUBMED:28846114	9606	9606	High Throughput	-	-	-	-	BIOGRID	P13693	A0A024RDY2	NP_001273201|NP_001273202|NP_003286	Q8IUE6	-	NP_778235	-	-	Homo sapiens	Homo sapiens
2600783	7178	8338	113030	113934	RP11-290D2.1	-	TPT1	HIST2H2AC	HRF|TCTP|p02|p23	H2A|H2A-GL101|H2A/q|H2AFQ	Affinity Capture-MS	physical	Li Y (2017)	PUBMED:28846114	9606	9606	High Throughput	-	-	-	-	BIOGRID	P13693	A0A024RDY2	NP_001273201|NP_001273202|NP_003286	Q16777	-	NP_003508	-	-	Homo sapiens	Homo sapiens
2600784	7178	94239	113030	125150	RP11-290D2.1	-	TPT1	H2AFV	HRF|TCTP|p02|p23	H2A.Z-2|H2AV	Affinity Capture-MS	physical	Li Y (2017)	PUBMED:28846114	9606	9606	High Throughput	-	-	-	-	BIOGRID	P13693	A0A024RDY2	NP_001273201|NP_001273202|NP_003286	Q71UI9	-	NP_958925|NP_958924|NP_958844|NP_036544|NP_619541	-	-	Homo sapiens	Homo sapiens
2600785	7178	9555	113030	114927	RP11-290D2.1	-	TPT1	H2AFY	HRF|TCTP|p02|p23	H2A.y|H2A/y|H2AF12M|H2AFJ|MACROH2A1.1|mH2A1|macroH2A1.2	Affinity Capture-MS	physical	Li Y (2017)	PUBMED:28846114	9606	9606	High Throughput	-	-	-	-	BIOGRID	P13693	A0A024RDY2	NP_001273201|NP_001273202|NP_003286	O75367	-	NP_004884|NP_001035248|NP_613258|NP_613075	-	-	Homo sapiens	Homo sapiens
2600786	7178	8970	113030	114460	RP11-290D2.1	-	TPT1	HIST1H2BJ	HRF|TCTP|p02|p23	H2B/r|H2BFR|H2BJ	Affinity Capture-MS	physical	Li Y (2017)	PUBMED:28846114	9606	9606	High Throughput	-	-	-	-	BIOGRID	P13693	A0A024RDY2	NP_001273201|NP_001273202|NP_003286	P06899	A0A024RCJ2	NP_066402	-	-	Homo sapiens	Homo sapiens
2600787	7178	3066	113030	109316	RP11-290D2.1	-	TPT1	HDAC2	HRF|TCTP|p02|p23	HD2|RPD3|YAF1	Affinity Capture-MS	physical	Li Y (2017)	PUBMED:28846114	9606	9606	High Throughput	-	-	-	-	BIOGRID	P13693	A0A024RDY2	NP_001273201|NP_001273202|NP_003286	Q92769	-	NP_001518	-	-	Homo sapiens	Homo sapiens
2600790	7178	3068	113030	109318	RP11-290D2.1	RP11-66D17.10-003	TPT1	HDGF	HRF|TCTP|p02|p23	HMG1L2	Affinity Capture-MS	physical	Li Y (2017)	PUBMED:28846114	9606	9606	High Throughput	-	-	-	-	BIOGRID	P13693	A0A024RDY2	NP_001273201|NP_001273202|NP_003286	P51858	-	NP_001119522|NP_001119523|NP_001306117|NP_001306116|NP_001306115|NP_004485	-	-	Homo sapiens	Homo sapiens
2600791	7178	50810	113030	119129	RP11-290D2.1	CGI-142	TPT1	HDGFRP3	HRF|TCTP|p02|p23	HDGF-2|HDGF2|HRP-3	Affinity Capture-MS	physical	Li Y (2017)	PUBMED:28846114	9606	9606	High Throughput	-	-	-	-	BIOGRID	P13693	A0A024RDY2	NP_001273201|NP_001273202|NP_003286	Q9Y3E1	A0A024R216	NP_057157	-	-	Homo sapiens	Homo sapiens
2600792	7178	81502	113030	123505	RP11-290D2.1	RP3-324O17.6	TPT1	HM13	HRF|TCTP|p02|p23	H13|IMP1|IMPAS|IMPAS-1|MSTP086|PSENL3|PSL3|SPP|SPPL1|dJ324O17.1	Affinity Capture-MS	physical	Li Y (2017)	PUBMED:28846114	9606	9606	High Throughput	-	-	-	-	BIOGRID	P13693	A0A024RDY2	NP_001273201|NP_001273202|NP_003286	Q8TCT9	-	NP_110416|NP_848695|NP_848697|NP_848696	-	-	Homo sapiens	Homo sapiens
2600793	7178	90861	113030	124774	RP11-290D2.1	LA16c-431H6.1	TPT1	HN1L	HRF|TCTP|p02|p23	C16orf34|L11	Affinity Capture-MS	physical	Li Y (2017)	PUBMED:28846114	9606	9606	High Throughput	-	-	-	-	BIOGRID	P13693	A0A024RDY2	NP_001273201|NP_001273202|NP_003286	Q9H910	-	NP_653171	-	-	Homo sapiens	Homo sapiens
2600794	7178	10075	113030	115385	RP11-290D2.1	RP3-339A18.4	TPT1	HUWE1	HRF|TCTP|p02|p23	ARF-BP1|HECTH9|HSPC272|Ib772|LASU1|MULE|URE-B1|UREB1	Affinity Capture-MS	physical	Li Y (2017)	PUBMED:28846114	9606	9606	High Throughput	-	-	-	-	BIOGRID	P13693	A0A024RDY2	NP_001273201|NP_001273202|NP_003286	Q7Z6Z7	A0A024R9U8|A0A024R9Y3|A0A024R9W5	NP_113584	-	-	Homo sapiens	Homo sapiens
2600795	7178	54928	113030	120268	RP11-290D2.1	-	TPT1	IMPAD1	HRF|TCTP|p02|p23	GPAPP|IMP 3|IMP-3|IMPA3	Affinity Capture-MS	physical	Li Y (2017)	PUBMED:28846114	9606	9606	High Throughput	-	-	-	-	BIOGRID	P13693	A0A024RDY2	NP_001273201|NP_001273202|NP_003286	Q9NX62	A0A024R7W0	NP_060283	-	-	Homo sapiens	Homo sapiens
2600804	7178	5636	113030	111619	RP11-290D2.1	-	TPT1	PRPSAP2	HRF|TCTP|p02|p23	PAP41	Affinity Capture-MS	physical	Li Y (2017)	PUBMED:28846114	9606	9606	High Throughput	-	-	-	-	BIOGRID	P13693	A0A024RDY2	NP_001273201|NP_001273202|NP_003286	O60256	A0A024QYY3	NP_001230865|NP_001230870|NP_001230871|NP_001230869|NP_002758	-	-	Homo sapiens	Homo sapiens
2600805	7178	3980	113030	110168	RP11-290D2.1	-	TPT1	LIG3	HRF|TCTP|p02|p23	LIG2	Affinity Capture-MS	physical	Li Y (2017)	PUBMED:28846114	9606	9606	High Throughput	-	-	-	-	BIOGRID	P13693	A0A024RDY2	NP_001273201|NP_001273202|NP_003286	P49916	E5KLB5|E5KLB6	NP_039269|NP_002302	-	-	Homo sapiens	Homo sapiens
2600806	7178	51474	113030	119559	RP11-290D2.1	PP624	TPT1	LIMA1	HRF|TCTP|p02|p23	EPLIN|SREBP3	Affinity Capture-MS	physical	Li Y (2017)	PUBMED:28846114	9606	9606	High Throughput	-	-	-	-	BIOGRID	P13693	A0A024RDY2	NP_001273201|NP_001273202|NP_003286	Q9UHB6	-	NP_001230704|NP_057441|NP_001107019|NP_001107018	-	-	Homo sapiens	Homo sapiens
2600807	7178	55646	113030	120780	RP11-290D2.1	PNAS-5	TPT1	LYAR	HRF|TCTP|p02|p23	ZC2HC2|ZLYAR	Affinity Capture-MS	physical	Li Y (2017)	PUBMED:28846114	9606	9606	High Throughput	-	-	-	-	BIOGRID	P13693	A0A024RDY2	NP_001273201|NP_001273202|NP_003286	Q9NX58	-	NP_001139197|NP_060286	-	-	Homo sapiens	Homo sapiens
2600808	7178	10916	113030	116121	RP11-290D2.1	RP1-14O9.1	TPT1	MAGED2	HRF|TCTP|p02|p23	11B6|BCG-1|BCG1|HCA10|MAGE-D2	Affinity Capture-MS	physical	Li Y (2017)	PUBMED:28846114	9606	9606	High Throughput	-	-	-	-	BIOGRID	P13693	A0A024RDY2	NP_001273201|NP_001273202|NP_003286	Q9UNF1	A0A024R9Y7	NP_055414|NP_803182|NP_957516	-	-	Homo sapiens	Homo sapiens
2600809	7178	7873	113030	113621	RP11-290D2.1	-	TPT1	MANF	HRF|TCTP|p02|p23	ARMET|ARP	Affinity Capture-MS	physical	Li Y (2017)	PUBMED:28846114	9606	9606	High Throughput	-	-	-	-	BIOGRID	P13693	A0A024RDY2	NP_001273201|NP_001273202|NP_003286	P55145	A8K878	NP_006001	-	-	Homo sapiens	Homo sapiens
2600810	7178	22919	113030	116581	RP11-290D2.1	-	TPT1	MAPRE1	HRF|TCTP|p02|p23	EB1	Affinity Capture-MS	physical	Li Y (2017)	PUBMED:28846114	9606	9606	High Throughput	-	-	-	-	BIOGRID	P13693	A0A024RDY2	NP_001273201|NP_001273202|NP_003286	Q15691	-	NP_036457	-	-	Homo sapiens	Homo sapiens
2600811	7178	4175	113030	110343	RP11-290D2.1	-	TPT1	MCM6	HRF|TCTP|p02|p23	MCG40308|Mis5|P105MCM	Affinity Capture-MS	physical	Li Y (2017)	PUBMED:28846114	9606	9606	High Throughput	-	-	-	-	BIOGRID	P13693	A0A024RDY2	NP_001273201|NP_001273202|NP_003286	Q14566	-	NP_005906	-	-	Homo sapiens	Homo sapiens
2600812	7178	79892	113030	122976	RP11-290D2.1	-	TPT1	MCMBP	HRF|TCTP|p02|p23	C10orf119|MCM-BP	Affinity Capture-MS	physical	Li Y (2017)	PUBMED:28846114	9606	9606	High Throughput	-	-	-	-	BIOGRID	P13693	A0A024RDY2	NP_001273201|NP_001273202|NP_003286	Q9BTE3	-	NP_001243307|NP_079110|NP_001243308	-	-	Homo sapiens	Homo sapiens
2600813	7178	25840	113030	117366	RP11-290D2.1	PRO0066	TPT1	METTL7A	HRF|TCTP|p02|p23	AAM-B	Affinity Capture-MS	physical	Li Y (2017)	PUBMED:28846114	9606	9606	High Throughput	-	-	-	-	BIOGRID	P13693	A0A024RDY2	NP_001273201|NP_001273202|NP_003286	Q9H8H3	A0A024R118	NP_054752	-	-	Homo sapiens	Homo sapiens
2600814	7178	10933	113030	116134	RP11-290D2.1	FWP006	TPT1	MORF4L1	HRF|TCTP|p02|p23	Eaf3|HsT17725|MEAF3|MORFRG15|MRG15|S863-6	Affinity Capture-MS	physical	Li Y (2017)	PUBMED:28846114	9606	9606	High Throughput	-	-	-	-	BIOGRID	P13693	A0A024RDY2	NP_001273201|NP_001273202|NP_003286	Q9UBU8	-	NP_001252534|NP_006782|NP_001252533|NP_001252532|NP_996670	-	-	Homo sapiens	Homo sapiens
2600815	7178	5604	113030	111590	RP11-290D2.1	-	TPT1	MAP2K1	HRF|TCTP|p02|p23	CFC3|MAPKK1|MEK1|MKK1|PRKMK1	Affinity Capture-MS	physical	Li Y (2017)	PUBMED:28846114	9606	9606	High Throughput	-	-	-	-	BIOGRID	P13693	A0A024RDY2	NP_001273201|NP_001273202|NP_003286	Q02750	A4QPA9	NP_002746	-	-	Homo sapiens	Homo sapiens
2600816	7178	5605	113030	111591	RP11-290D2.1	-	TPT1	MAP2K2	HRF|TCTP|p02|p23	CFC4|MAPKK2|MEK2|MKK2|PRKMK2	Affinity Capture-MS	physical	Li Y (2017)	PUBMED:28846114	9606	9606	High Throughput	-	-	-	-	BIOGRID	P13693	A0A024RDY2	NP_001273201|NP_001273202|NP_003286	P36507	-	NP_109587	-	-	Homo sapiens	Homo sapiens
2600817	7178	5606	113030	111592	RP11-290D2.1	-	TPT1	MAP2K3	HRF|TCTP|p02|p23	MAPKK3|MEK3|MKK3|PRKMK3|SAPKK-2|SAPKK2	Affinity Capture-MS	physical	Li Y (2017)	PUBMED:28846114	9606	9606	High Throughput	-	-	-	-	BIOGRID	P13693	A0A024RDY2	NP_001273201|NP_001273202|NP_003286	P46734	Q6FI23	NP_001303261|NP_002747|NP_659731	-	-	Homo sapiens	Homo sapiens
2600818	7178	23164	113030	116776	RP11-290D2.1	-	TPT1	MPRIP	HRF|TCTP|p02|p23	M-RIP|MRIP|RHOIP3|RIP3|p116Rip	Affinity Capture-MS	physical	Li Y (2017)	PUBMED:28846114	9606	9606	High Throughput	-	-	-	-	BIOGRID	P13693	A0A024RDY2	NP_001273201|NP_001273202|NP_003286	Q6WCQ1	Q8N236	NP_958431|NP_055949	-	-	Homo sapiens	Homo sapiens
2600819	7178	4361	113030	110501	RP11-290D2.1	-	TPT1	MRE11A	HRF|TCTP|p02|p23	ATLD|HNGS1|MRE11|MRE11B	Affinity Capture-MS	physical	Li Y (2017)	PUBMED:28846114	9606	9606	High Throughput	-	-	-	-	BIOGRID	P13693	A0A024RDY2	NP_001273201|NP_001273202|NP_003286	P49959	Q05D78|F8W7U8|A0A024R395	NP_001317276|NP_005582|NP_005581	-	-	Homo sapiens	Homo sapiens
2600820	7178	4436	113030	110573	RP11-290D2.1	-	TPT1	MSH2	HRF|TCTP|p02|p23	COCA1|FCC1|HNPCC|HNPCC1|LCFS2	Affinity Capture-MS	physical	Li Y (2017)	PUBMED:28846114	9606	9606	High Throughput	-	-	-	-	BIOGRID	P13693	A0A024RDY2	NP_001273201|NP_001273202|NP_003286	P43246	E9PHA6	NP_000242|NP_001245210	-	-	Homo sapiens	Homo sapiens
2600823	7178	9112	113030	114562	RP11-290D2.1	-	TPT1	MTA1	HRF|TCTP|p02|p23	-	Affinity Capture-MS	physical	Li Y (2017)	PUBMED:28846114	9606	9606	High Throughput	-	-	-	-	BIOGRID	P13693	A0A024RDY2	NP_001273201|NP_001273202|NP_003286	Q13330	Q9BRL8	NP_004680|NP_001190187	-	-	Homo sapiens	Homo sapiens
2600824	7178	10588	113030	115837	RP11-290D2.1	-	TPT1	MTHFS	HRF|TCTP|p02|p23	HsT19268	Affinity Capture-MS	physical	Li Y (2017)	PUBMED:28846114	9606	9606	High Throughput	-	-	-	-	BIOGRID	P13693	A0A024RDY2	NP_001273201|NP_001273202|NP_003286	P49914	-	NP_006432|NP_001186687	-	-	Homo sapiens	Homo sapiens
2600825	7178	4683	113030	110763	RP11-290D2.1	-	TPT1	NBN	HRF|TCTP|p02|p23	AT-V1|AT-V2|ATV|NBS|NBS1|P95	Affinity Capture-MS	physical	Li Y (2017)	PUBMED:28846114	9606	9606	High Throughput	-	-	-	-	BIOGRID	P13693	A0A024RDY2	NP_001273201|NP_001273202|NP_003286	O60934	-	NP_002476|NP_001019859	-	-	Homo sapiens	Homo sapiens
2600826	7178	4704	113030	110784	RP11-290D2.1	-	TPT1	NDUFA9	HRF|TCTP|p02|p23	CC6|CI-39k|CI39k|NDUFS2L|SDR22E1	Affinity Capture-MS	physical	Li Y (2017)	PUBMED:28846114	9606	9606	High Throughput	-	-	-	-	BIOGRID	P13693	A0A024RDY2	NP_001273201|NP_001273202|NP_003286	Q16795	-	NP_004993	-	-	Homo sapiens	Homo sapiens
2600827	7178	51079	113030	119270	RP11-290D2.1	CGI-39	TPT1	NDUFA13	HRF|TCTP|p02|p23	B16.6|CDA016|GRIM-19|GRIM19	Affinity Capture-MS	physical	Li Y (2017)	PUBMED:28846114	9606	9606	High Throughput	-	-	-	-	BIOGRID	P13693	A0A024RDY2	NP_001273201|NP_001273202|NP_003286	Q9P0J0	-	NP_057049	-	-	Homo sapiens	Homo sapiens
2600828	7178	4712	113030	110792	RP11-290D2.1	RP11-205M20.6	TPT1	NDUFB6	HRF|TCTP|p02|p23	B17|CI	Affinity Capture-MS	physical	Li Y (2017)	PUBMED:28846114	9606	9606	High Throughput	-	-	-	-	BIOGRID	P13693	A0A024RDY2	NP_001273201|NP_001273202|NP_003286	O95139	A0A087WZX2	NP_002484|NP_001186916|NP_877416	-	-	Homo sapiens	Homo sapiens
2600829	7178	4714	113030	110794	RP11-290D2.1	RP11-411B6.5	TPT1	NDUFB8	HRF|TCTP|p02|p23	ASHI|CI-ASHI	Affinity Capture-MS	physical	Li Y (2017)	PUBMED:28846114	9606	9606	High Throughput	-	-	-	-	BIOGRID	P13693	A0A024RDY2	NP_001273201|NP_001273202|NP_003286	O95169	-	NP_004995|NP_001271297|NP_001271296	-	-	Homo sapiens	Homo sapiens
2600830	7178	55611	113030	120751	RP11-290D2.1	HSPC263	TPT1	OTUB1	HRF|TCTP|p02|p23	OTB1|OTU1	Affinity Capture-MS	physical	Li Y (2017)	PUBMED:28846114	9606	9606	High Throughput	-	-	-	-	BIOGRID	P13693	A0A024RDY2	NP_001273201|NP_001273202|NP_003286	Q96FW1	B3KUV5	NP_060140	-	-	Homo sapiens	Homo sapiens
2600831	7178	5049	113030	111086	RP11-290D2.1	-	TPT1	PAFAH1B2	HRF|TCTP|p02|p23	HEL-S-303	Affinity Capture-MS	physical	Li Y (2017)	PUBMED:28846114	9606	9606	High Throughput	-	-	-	-	BIOGRID	P13693	A0A024RDY2	NP_001273201|NP_001273202|NP_003286	P68402	V9HW44	NP_001171676|NP_001171677|NP_001171675|NP_001296360|NP_002563	-	-	Homo sapiens	Homo sapiens
2600832	7178	9768	113030	115114	RP11-290D2.1	L5	TPT1	KIAA0101	HRF|TCTP|p02|p23	NS5ATP9|OEATC|OEATC-1|OEATC1|PAF|PAF15|p15(PAF)|p15/PAF|p15PAF	Affinity Capture-MS	physical	Li Y (2017)	PUBMED:28846114	9606	9606	High Throughput	-	-	-	-	BIOGRID	P13693	A0A024RDY2	NP_001273201|NP_001273202|NP_003286	Q15004	-	NP_001025160|NP_055551	-	-	Homo sapiens	Homo sapiens
2600833	7178	10015	113030	115332	RP11-290D2.1	-	TPT1	PDCD6IP	HRF|TCTP|p02|p23	AIP1|ALIX|DRIP4|HP95	Affinity Capture-MS	physical	Li Y (2017)	PUBMED:28846114	9606	9606	High Throughput	-	-	-	-	BIOGRID	P13693	A0A024RDY2	NP_001273201|NP_001273202|NP_003286	Q8WUM4	-	NP_001155901|NP_037506|NP_001243121	-	-	Homo sapiens	Homo sapiens
2600834	7178	10016	113030	115333	RP11-290D2.1	-	TPT1	PDCD6	HRF|TCTP|p02|p23	ALG-2|ALG2|PEF1B	Affinity Capture-MS	physical	Li Y (2017)	PUBMED:28846114	9606	9606	High Throughput	-	-	-	-	BIOGRID	P13693	A0A024RDY2	NP_001273201|NP_001273202|NP_003286	O75340	A0A087WZ38|Q53FC3|A0A024QZ42	NP_001254485|NP_001254487|NP_001254486|NP_001254488|NP_037364	-	-	Homo sapiens	Homo sapiens
2600835	7178	23244	113030	116848	RP11-290D2.1	PIG54	TPT1	PDS5A	HRF|TCTP|p02|p23	SCC-112|SCC112	Affinity Capture-MS	physical	Li Y (2017)	PUBMED:28846114	9606	9606	High Throughput	-	-	-	-	BIOGRID	P13693	A0A024RDY2	NP_001273201|NP_001273202|NP_003286	Q29RF7	G1UI16	NP_001093869|NP_001093870	-	-	Homo sapiens	Homo sapiens
2600836	7178	80142	113030	123135	RP11-290D2.1	RP11-395P17.2	TPT1	PTGES2	HRF|TCTP|p02|p23	C9orf15|GBF-1|GBF1|PGES2|mPGES-2	Affinity Capture-MS	physical	Li Y (2017)	PUBMED:28846114	9606	9606	High Throughput	-	-	-	-	BIOGRID	P13693	A0A024RDY2	NP_001273201|NP_001273202|NP_003286	Q9H7Z7	A6NHH0|B3KPZ2|B4DWP1	NP_945176|NP_001243264|NP_079348	-	-	Homo sapiens	Homo sapiens
2600837	7178	5531	113030	111523	RP11-290D2.1	-	TPT1	PPP4C	HRF|TCTP|p02|p23	PP4|PP4C|PPH3|PPP4|PPX	Affinity Capture-MS	physical	Li Y (2017)	PUBMED:28846114	9606	9606	High Throughput	-	-	-	-	BIOGRID	P13693	A0A024RDY2	NP_001273201|NP_001273202|NP_003286	P60510	A0A024R625	NP_001290433|NP_001290432|NP_002711	-	-	Homo sapiens	Homo sapiens
2600838	7178	5558	113030	111548	RP11-290D2.1	RP3-401D24.1	TPT1	PRIM2	HRF|TCTP|p02|p23	PRIM2A|p58	Affinity Capture-MS	physical	Li Y (2017)	PUBMED:28846114	9606	9606	High Throughput	-	-	-	-	BIOGRID	P13693	A0A024RDY2	NP_001273201|NP_001273202|NP_003286	P49643	A0A024RD43	NP_000938|NP_001269416|NP_001269417	-	-	Homo sapiens	Homo sapiens
2600839	7178	5634	113030	111617	RP11-290D2.1	-	TPT1	PRPS2	HRF|TCTP|p02|p23	PRSII	Affinity Capture-MS	physical	Li Y (2017)	PUBMED:28846114	9606	9606	High Throughput	-	-	-	-	BIOGRID	P13693	A0A024RDY2	NP_001273201|NP_001273202|NP_003286	P11908	-	NP_001034180|NP_002756	-	-	Homo sapiens	Homo sapiens
2600840	7178	22949	113030	116604	RP11-290D2.1	RP11-16L21.1	TPT1	PTGR1	HRF|TCTP|p02|p23	LTB4DH|PGR1|ZADH3	Affinity Capture-MS	physical	Li Y (2017)	PUBMED:28846114	9606	9606	High Throughput	-	-	-	-	BIOGRID	P13693	A0A024RDY2	NP_001273201|NP_001273202|NP_003286	Q14914	-	NP_001139580|NP_001139581|NP_036344	-	-	Homo sapiens	Homo sapiens
2600841	7178	5887	113030	111824	RP11-290D2.1	RP11-131A5.1	TPT1	RAD23B	HRF|TCTP|p02|p23	HHR23B|HR23B|P58	Affinity Capture-MS	physical	Li Y (2017)	PUBMED:28846114	9606	9606	High Throughput	-	-	-	-	BIOGRID	P13693	A0A024RDY2	NP_001273201|NP_001273202|NP_003286	P54727	B7Z4W4	NP_001231642|NP_002865|NP_001231653	-	-	Homo sapiens	Homo sapiens
2600842	7178	5890	113030	111827	RP11-290D2.1	-	TPT1	RAD51B	HRF|TCTP|p02|p23	R51H2|RAD51L1|REC2	Affinity Capture-MS	physical	Li Y (2017)	PUBMED:28846114	9606	9606	High Throughput	-	-	-	-	BIOGRID	P13693	A0A024RDY2	NP_001273201|NP_001273202|NP_003286	O15315	A0A024R656	NP_598194|NP_002868|NP_598193	-	-	Homo sapiens	Homo sapiens
2600843	7178	5931	113030	111866	RP11-290D2.1	RP11-716A19.5	TPT1	RBBP7	HRF|TCTP|p02|p23	RbAp46	Affinity Capture-MS	physical	Li Y (2017)	PUBMED:28846114	9606	9606	High Throughput	-	-	-	-	BIOGRID	P13693	A0A024RDY2	NP_001273201|NP_001273202|NP_003286	Q16576	Q6FHQ0	NP_001185648|NP_002884	-	-	Homo sapiens	Homo sapiens
2600844	7178	5903	113030	111839	RP11-290D2.1	-	TPT1	RANBP2	HRF|TCTP|p02|p23	ADANE|ANE1|IIAE3|NUP358|TRP1|TRP2	Affinity Capture-MS	physical	Li Y (2017)	PUBMED:28846114	9606	9606	High Throughput	-	-	-	-	BIOGRID	P13693	A0A024RDY2	NP_001273201|NP_001273202|NP_003286	P49792	-	NP_006258	-	-	Homo sapiens	Homo sapiens
2600845	7178	5886	113030	111823	RP11-290D2.1	-	TPT1	RAD23A	HRF|TCTP|p02|p23	HHR23A|HR23A	Affinity Capture-MS	physical	Li Y (2017)	PUBMED:28846114	9606	9606	High Throughput	-	-	-	-	BIOGRID	P13693	A0A024RDY2	NP_001273201|NP_001273202|NP_003286	P54725	A8K1J3|A0A024R7G8	NP_005044|NP_001257291|NP_001257292	-	-	Homo sapiens	Homo sapiens
2600846	7178	5965	113030	111897	RP11-290D2.1	-	TPT1	RECQL	HRF|TCTP|p02|p23	RECQL1|RecQ1	Affinity Capture-MS	physical	Li Y (2017)	PUBMED:28846114	9606	9606	High Throughput	-	-	-	-	BIOGRID	P13693	A0A024RDY2	NP_001273201|NP_001273202|NP_003286	P46063	A0A024RAV2	NP_002898|NP_116559	-	-	Homo sapiens	Homo sapiens
2600848	7178	5983	113030	111915	RP11-290D2.1	-	TPT1	RFC3	HRF|TCTP|p02|p23	RFC38	Affinity Capture-MS	physical	Li Y (2017)	PUBMED:28846114	9606	9606	High Throughput	-	-	-	-	BIOGRID	P13693	A0A024RDY2	NP_001273201|NP_001273202|NP_003286	P40938	A0A024RDQ8	NP_002906|NP_853536	-	-	Homo sapiens	Homo sapiens
2600849	7178	51255	113030	119411	RP11-290D2.1	HSPC238	TPT1	RNF181	HRF|TCTP|p02|p23	-	Affinity Capture-MS	physical	Li Y (2017)	PUBMED:28846114	9606	9606	High Throughput	-	-	-	-	BIOGRID	P13693	A0A024RDY2	NP_001273201|NP_001273202|NP_003286	Q9P0P0	-	NP_057578	-	-	Homo sapiens	Homo sapiens
2600850	7178	5437	113030	111433	RP11-290D2.1	-	TPT1	POLR2H	HRF|TCTP|p02|p23	RPABC3|RPB17|RPB8	Affinity Capture-MS	physical	Li Y (2017)	PUBMED:28846114	9606	9606	High Throughput	-	-	-	-	BIOGRID	P13693	A0A024RDY2	NP_001273201|NP_001273202|NP_003286	P52434	-	NP_001265627|NP_001265629|NP_001265628|NP_006223|NP_001265644|NP_001265643|NP_001333808	-	-	Homo sapiens	Homo sapiens
2600851	7178	5440	113030	111436	RP11-290D2.1	-	TPT1	POLR2K	HRF|TCTP|p02|p23	ABC10-alpha|RPABC4|RPB10alpha|RPB12|RPB7.0|hRPB7.0|hsRPB10a	Affinity Capture-MS	physical	Li Y (2017)	PUBMED:28846114	9606	9606	High Throughput	-	-	-	-	BIOGRID	P13693	A0A024RDY2	NP_001273201|NP_001273202|NP_003286	P53803	A0A024R9G0	NP_005025	-	-	Homo sapiens	Homo sapiens
2600852	7178	5441	113030	111437	RP11-290D2.1	-	TPT1	POLR2L	HRF|TCTP|p02|p23	RBP10|RPABC5|RPB10|RPB10beta|RPB7.6|hRPB7.6	Affinity Capture-MS	physical	Li Y (2017)	PUBMED:28846114	9606	9606	High Throughput	-	-	-	-	BIOGRID	P13693	A0A024RDY2	NP_001273201|NP_001273202|NP_003286	P62875	-	NP_066951	-	-	Homo sapiens	Homo sapiens
2600853	7178	51082	113030	119272	RP11-290D2.1	-	TPT1	POLR1D	HRF|TCTP|p02|p23	AC19|POLR1C|RPA16|RPA9|RPAC2|RPC16|RPO1-3|TCS2	Affinity Capture-MS	physical	Li Y (2017)	PUBMED:28846114	9606	9606	High Throughput	-	-	-	-	BIOGRID	P13693	A0A024RDY2	NP_001273201|NP_001273202|NP_003286	Q9Y2S0	A0A087WTY1	NP_689918|NP_057056|NP_001193488	-	-	Homo sapiens	Homo sapiens
2600854	7178	5433	113030	111429	RP11-290D2.1	-	TPT1	POLR2D	HRF|TCTP|p02|p23	HSRBP4|HSRPB4|RBP4|RPB16	Affinity Capture-MS	physical	Li Y (2017)	PUBMED:28846114	9606	9606	High Throughput	-	-	-	-	BIOGRID	P13693	A0A024RDY2	NP_001273201|NP_001273202|NP_003286	O15514	A0A024RAJ4	NP_004796	-	-	Homo sapiens	Homo sapiens
2600855	7178	5436	113030	111432	RP11-290D2.1	-	TPT1	POLR2G	HRF|TCTP|p02|p23	RPB19|RPB7|hRPB19|hsRPB7	Affinity Capture-MS	physical	Li Y (2017)	PUBMED:28846114	9606	9606	High Throughput	-	-	-	-	BIOGRID	P13693	A0A024RDY2	NP_001273201|NP_001273202|NP_003286	P62487	-	NP_002687	-	-	Homo sapiens	Homo sapiens
2600856	7178	55703	113030	120828	RP11-290D2.1	-	TPT1	POLR3B	HRF|TCTP|p02|p23	C128|HLD8|INMAP|RPC2	Affinity Capture-MS	physical	Li Y (2017)	PUBMED:28846114	9606	9606	High Throughput	-	-	-	-	BIOGRID	P13693	A0A024RDY2	NP_001273201|NP_001273202|NP_003286	Q9NW08	Q7Z3R8	NP_001154180|NP_060552	-	-	Homo sapiens	Homo sapiens
2600857	7178	9733	113030	115082	RP11-290D2.1	-	TPT1	SART3	HRF|TCTP|p02|p23	DSAP1|P100|RP11-13G14|TIP110|p110|p110(nrb)	Affinity Capture-MS	physical	Li Y (2017)	PUBMED:28846114	9606	9606	High Throughput	-	-	-	-	BIOGRID	P13693	A0A024RDY2	NP_001273201|NP_001273202|NP_003286	Q15020	-	NP_055521	-	-	Homo sapiens	Homo sapiens
2600858	7178	10110	113030	115416	RP11-290D2.1	RP1-138B7.2	TPT1	SGK2	HRF|TCTP|p02|p23	H-SGK2|dJ138B7.2	Affinity Capture-MS	physical	Li Y (2017)	PUBMED:28846114	9606	9606	High Throughput	-	-	-	-	BIOGRID	P13693	A0A024RDY2	NP_001273201|NP_001273202|NP_003286	Q9HBY8	-	NP_057360|NP_001186193|NP_733794	-	-	Homo sapiens	Homo sapiens
2600859	7178	3703	113030	109908	RP11-290D2.1	-	TPT1	STT3A	HRF|TCTP|p02|p23	ITM1|STT3-A|TMC	Affinity Capture-MS	physical	Li Y (2017)	PUBMED:28846114	9606	9606	High Throughput	-	-	-	-	BIOGRID	P13693	A0A024RDY2	NP_001273201|NP_001273202|NP_003286	P46977	-	NP_689926|NP_001265432|NP_001265433	-	-	Homo sapiens	Homo sapiens
2600860	7178	10910	113030	116115	RP11-290D2.1	RP11-93H24.2	TPT1	SUGT1	HRF|TCTP|p02|p23	SGT1	Affinity Capture-MS	physical	Li Y (2017)	PUBMED:28846114	9606	9606	High Throughput	-	-	-	-	BIOGRID	P13693	A0A024RDY2	NP_001273201|NP_001273202|NP_003286	Q9Y2Z0	-	NP_001124384|NP_006695|NP_001307760	-	-	Homo sapiens	Homo sapiens
2600861	7178	7341	113030	113188	RP11-290D2.1	OK/SW-cl.43	TPT1	SUMO1	HRF|TCTP|p02|p23	DAP1|GMP1|OFC10|PIC1|SENP2|SMT3|SMT3C|SMT3H3|UBL1	Affinity Capture-MS	physical	Li Y (2017)	PUBMED:28846114	9606	9606	High Throughput	-	-	-	-	BIOGRID	P13693	A0A024RDY2	NP_001273201|NP_001273202|NP_003286	P63165	A0A024R3Z2	NP_001005782|NP_001005781|NP_003343	-	-	Homo sapiens	Homo sapiens
2600862	7178	10056	113030	115367	RP11-290D2.1	HSPC173	TPT1	FARSB	HRF|TCTP|p02|p23	FARSLB|FRSB|PheHB|PheRS	Affinity Capture-MS	physical	Li Y (2017)	PUBMED:28846114	9606	9606	High Throughput	-	-	-	-	BIOGRID	P13693	A0A024RDY2	NP_001273201|NP_001273202|NP_003286	Q9NSD9	-	NP_005678	-	-	Homo sapiens	Homo sapiens
2600863	7178	7178	113030	113030	RP11-290D2.1	RP11-290D2.1	TPT1	TPT1	HRF|TCTP|p02|p23	HRF|TCTP|p02|p23	Affinity Capture-MS	physical	Li Y (2017)	PUBMED:28846114	9606	9606	High Throughput	-	-	-	-	BIOGRID	P13693	A0A024RDY2	NP_001273201|NP_001273202|NP_003286	P13693	A0A024RDY2	NP_001273201|NP_001273202|NP_003286	-	-	Homo sapiens	Homo sapiens
2600864	7178	51300	113030	119451	RP11-290D2.1	UNQ247/PRO284	TPT1	TIMMDC1	HRF|TCTP|p02|p23	C3orf1	Affinity Capture-MS	physical	Li Y (2017)	PUBMED:28846114	9606	9606	High Throughput	-	-	-	-	BIOGRID	P13693	A0A024RDY2	NP_001273201|NP_001273202|NP_003286	Q9NPL8	-	NP_057673	-	-	Homo sapiens	Homo sapiens
2600865	7178	10155	113030	115457	RP11-290D2.1	-	TPT1	TRIM28	HRF|TCTP|p02|p23	KAP1|PPP1R157|RNF96|TF1B|TIF1B	Affinity Capture-MS	physical	Li Y (2017)	PUBMED:28846114	9606	9606	High Throughput	-	-	-	-	BIOGRID	P13693	A0A024RDY2	NP_001273201|NP_001273202|NP_003286	Q13263	-	NP_005753	-	-	Homo sapiens	Homo sapiens
2600866	7178	54732	113030	120115	RP11-290D2.1	-	TPT1	TMED9	HRF|TCTP|p02|p23	GMP25|HSGP25L2G|p25	Affinity Capture-MS	physical	Li Y (2017)	PUBMED:28846114	9606	9606	High Throughput	-	-	-	-	BIOGRID	P13693	A0A024RDY2	NP_001273201|NP_001273202|NP_003286	Q9BVK6	A0A024R7M0	NP_059980	-	-	Homo sapiens	Homo sapiens
2600867	7178	10972	113030	116169	RP11-290D2.1	-	TPT1	TMED10	HRF|TCTP|p02|p23	P24(DELTA)|S31I125|S31III125|TMP21|Tmp-21-I|p23	Affinity Capture-MS	physical	Li Y (2017)	PUBMED:28846114	9606	9606	High Throughput	-	-	-	-	BIOGRID	P13693	A0A024RDY2	NP_001273201|NP_001273202|NP_003286	P49755	A0A024R6I3	NP_006818	-	-	Homo sapiens	Homo sapiens
2600868	7178	7150	113030	113003	RP11-290D2.1	RP3-511B24.1	TPT1	TOP1	HRF|TCTP|p02|p23	TOPI	Affinity Capture-MS	physical	Li Y (2017)	PUBMED:28846114	9606	9606	High Throughput	-	-	-	-	BIOGRID	P13693	A0A024RDY2	NP_001273201|NP_001273202|NP_003286	P11387	-	NP_003277	-	-	Homo sapiens	Homo sapiens
2600869	7178	7163	113030	113016	RP11-290D2.1	-	TPT1	TPD52	HRF|TCTP|p02|p23	D52|N8L|PC-1|PrLZ|hD52	Affinity Capture-MS	physical	Li Y (2017)	PUBMED:28846114	9606	9606	High Throughput	-	-	-	-	BIOGRID	P13693	A0A024RDY2	NP_001273201|NP_001273202|NP_003286	P55327	-	NP_005070|NP_001274072|NP_001274073|NP_001020424|NP_001274071|NP_001274069|NP_001020423	-	-	Homo sapiens	Homo sapiens
2600870	7178	84851	113030	124301	RP11-290D2.1	-	TPT1	TRIM52	HRF|TCTP|p02|p23	RNF102	Affinity Capture-MS	physical	Li Y (2017)	PUBMED:28846114	9606	9606	High Throughput	-	-	-	-	BIOGRID	P13693	A0A024RDY2	NP_001273201|NP_001273202|NP_003286	Q96A61	L0CQ38	NP_116154	-	-	Homo sapiens	Homo sapiens
2600871	7178	6675	113030	112557	RP11-290D2.1	-	TPT1	UAP1	HRF|TCTP|p02|p23	AGX|AGX1|AGX2|SPAG2	Affinity Capture-MS	physical	Li Y (2017)	PUBMED:28846114	9606	9606	High Throughput	-	-	-	-	BIOGRID	P13693	A0A024RDY2	NP_001273201|NP_001273202|NP_003286	Q16222	-	NP_001311043|NP_001311042|NP_001311045|NP_001311044|NP_001311046|NP_003106	-	-	Homo sapiens	Homo sapiens
2600872	7178	7322	113030	113170	RP11-290D2.1	-	TPT1	UBE2D2	HRF|TCTP|p02|p23	E2(17)KB2|PUBC1|UBC4|UBC4/5|UBCH4|UBCH5B	Affinity Capture-MS	physical	Li Y (2017)	PUBMED:28846114	9606	9606	High Throughput	-	-	-	-	BIOGRID	P13693	A0A024RDY2	NP_001273201|NP_001273202|NP_003286	P62837	-	NP_003330|NP_862821	-	-	Homo sapiens	Homo sapiens
2600873	7178	7324	113030	113172	RP11-290D2.1	-	TPT1	UBE2E1	HRF|TCTP|p02|p23	UBCH6	Affinity Capture-MS	physical	Li Y (2017)	PUBMED:28846114	9606	9606	High Throughput	-	-	-	-	BIOGRID	P13693	A0A024RDY2	NP_001273201|NP_001273202|NP_003286	P51965	A0A024R2K3|B7Z306	NP_872607|NP_003332|NP_001189405	-	-	Homo sapiens	Homo sapiens
2600874	7178	7326	113030	113174	RP11-290D2.1	-	TPT1	UBE2G1	HRF|TCTP|p02|p23	E217K|UBC7|UBE2G	Affinity Capture-MS	physical	Li Y (2017)	PUBMED:28846114	9606	9606	High Throughput	-	-	-	-	BIOGRID	P13693	A0A024RDY2	NP_001273201|NP_001273202|NP_003286	P62253	-	NP_003333	-	-	Homo sapiens	Homo sapiens
2600875	7178	7327	113030	113175	RP11-290D2.1	-	TPT1	UBE2G2	HRF|TCTP|p02|p23	UBC7	Affinity Capture-MS	physical	Li Y (2017)	PUBMED:28846114	9606	9606	High Throughput	-	-	-	-	BIOGRID	P13693	A0A024RDY2	NP_001273201|NP_001273202|NP_003286	P60604	-	NP_872630|NP_003334|NP_001189418	-	-	Homo sapiens	Homo sapiens
2600876	7178	7332	113030	113180	RP11-290D2.1	-	TPT1	UBE2L3	HRF|TCTP|p02|p23	E2-F1|L-UBC|UBCH7|UbcM4	Affinity Capture-MS	physical	Li Y (2017)	PUBMED:28846114	9606	9606	High Throughput	-	-	-	-	BIOGRID	P13693	A0A024RDY2	NP_001273201|NP_001273202|NP_003286	P68036	A0A024R1A4	NP_001243285|NP_001243284|NP_003338	-	-	Homo sapiens	Homo sapiens
2600877	7178	54926	113030	120266	RP11-290D2.1	RP11-176F3.4	TPT1	UBE2R2	HRF|TCTP|p02|p23	CDC34B|E2-CDC34B|UBC3B	Affinity Capture-MS	physical	Li Y (2017)	PUBMED:28846114	9606	9606	High Throughput	-	-	-	-	BIOGRID	P13693	A0A024RDY2	NP_001273201|NP_001273202|NP_003286	Q712K3	-	NP_060281	-	-	Homo sapiens	Homo sapiens
2600879	7178	7336	113030	113184	RP11-290D2.1	-	TPT1	UBE2V2	HRF|TCTP|p02|p23	DDVIT1|DDVit-1|EDAF-1|EDPF-1|EDPF1|MMS2|UEV-2|UEV2	Affinity Capture-MS	physical	Li Y (2017)	PUBMED:28846114	9606	9606	High Throughput	-	-	-	-	BIOGRID	P13693	A0A024RDY2	NP_001273201|NP_001273202|NP_003286	Q15819	A0M8W4|G3V113	NP_003341	-	-	Homo sapiens	Homo sapiens
2600880	7178	337867	113030	130617	RP11-290D2.1	RP11-178C10.1	TPT1	UBAC2	HRF|TCTP|p02|p23	PHGDHL1	Affinity Capture-MS	physical	Li Y (2017)	PUBMED:28846114	9606	9606	High Throughput	-	-	-	-	BIOGRID	P13693	A0A024RDY2	NP_001273201|NP_001273202|NP_003286	Q8NBM4	A8K2S7|A0A024RE02	NP_808882|NP_001137544	-	-	Homo sapiens	Homo sapiens
2600881	7178	7319	113030	113167	RP11-290D2.1	-	TPT1	UBE2A	HRF|TCTP|p02|p23	HHR6A|MRXS30|MRXSN|RAD6A|UBC2	Affinity Capture-MS	physical	Li Y (2017)	PUBMED:28846114	9606	9606	High Throughput	-	-	-	-	BIOGRID	P13693	A0A024RDY2	NP_001273201|NP_001273202|NP_003286	P49459	-	NP_861427|NP_001269090|NP_003327	-	-	Homo sapiens	Homo sapiens
2600882	7178	3093	113030	109340	RP11-290D2.1	-	TPT1	UBE2K	HRF|TCTP|p02|p23	E2-25K|HIP2|HYPG|LIG|UBC1	Affinity Capture-MS	physical	Li Y (2017)	PUBMED:28846114	9606	9606	High Throughput	-	-	-	-	BIOGRID	P13693	A0A024RDY2	NP_001273201|NP_001273202|NP_003286	P61086	-	NP_005330|NP_001104582|NP_001104583|NP_001299576|NP_001299577|NP_001299575	-	-	Homo sapiens	Homo sapiens
2600883	7178	7334	113030	113182	RP11-290D2.1	-	TPT1	UBE2N	HRF|TCTP|p02|p23	HEL-S-71|UBC13|UBCHBEN; UBC13|UbcH-ben|UbcH13	Affinity Capture-MS	physical	Li Y (2017)	PUBMED:28846114	9606	9606	High Throughput	-	-	-	-	BIOGRID	P13693	A0A024RDY2	NP_001273201|NP_001273202|NP_003286	P61088	V9HW41	NP_003339	-	-	Homo sapiens	Homo sapiens
2600884	7178	63893	113030	121973	RP11-290D2.1	-	TPT1	UBE2O	HRF|TCTP|p02|p23	E2-230K	Affinity Capture-MS	physical	Li Y (2017)	PUBMED:28846114	9606	9606	High Throughput	-	-	-	-	BIOGRID	P13693	A0A024RDY2	NP_001273201|NP_001273202|NP_003286	Q9C0C9	-	NP_071349	-	-	Homo sapiens	Homo sapiens
2600885	7178	29089	113030	118858	RP11-290D2.1	HSPC150	TPT1	UBE2T	HRF|TCTP|p02|p23	PIG50	Affinity Capture-MS	physical	Li Y (2017)	PUBMED:28846114	9606	9606	High Throughput	-	-	-	-	BIOGRID	P13693	A0A024RDY2	NP_001273201|NP_001273202|NP_003286	Q9NPD8	A0A024R9A9	NP_001297255|NP_054895	-	-	Homo sapiens	Homo sapiens
2600886	7178	8237	113030	113866	RP11-290D2.1	RP4-659F15.2	TPT1	USP11	HRF|TCTP|p02|p23	UHX1	Affinity Capture-MS	physical	Li Y (2017)	PUBMED:28846114	9606	9606	High Throughput	-	-	-	-	BIOGRID	P13693	A0A024RDY2	NP_001273201|NP_001273202|NP_003286	P51784	B4DGK3	NP_004642	-	-	Homo sapiens	Homo sapiens
2600887	7178	9097	113030	114551	RP11-290D2.1	-	TPT1	USP14	HRF|TCTP|p02|p23	TGT	Affinity Capture-MS	physical	Li Y (2017)	PUBMED:28846114	9606	9606	High Throughput	-	-	-	-	BIOGRID	P13693	A0A024RDY2	NP_001273201|NP_001273202|NP_003286	P54578	-	NP_001032411|NP_005142	-	-	Homo sapiens	Homo sapiens
2600888	7178	9898	113030	115227	RP11-290D2.1	RP11-205M9.4	TPT1	UBAP2L	HRF|TCTP|p02|p23	NICE-4	Affinity Capture-MS	physical	Li Y (2017)	PUBMED:28846114	9606	9606	High Throughput	-	-	-	-	BIOGRID	P13693	A0A024RDY2	NP_001273201|NP_001273202|NP_003286	Q14157	F8W726|B4DYY5	NP_055662|NP_001317659|NP_001274744|NP_001274745|NP_001120792	-	-	Homo sapiens	Homo sapiens
2600889	7178	8078	113030	113751	RP11-290D2.1	-	TPT1	USP5	HRF|TCTP|p02|p23	ISOT	Affinity Capture-MS	physical	Li Y (2017)	PUBMED:28846114	9606	9606	High Throughput	-	-	-	-	BIOGRID	P13693	A0A024RDY2	NP_001273201|NP_001273202|NP_003286	P45974	-	NP_003472|NP_001092006	-	-	Homo sapiens	Homo sapiens
2600890	7178	7874	113030	113622	RP11-290D2.1	-	TPT1	USP7	HRF|TCTP|p02|p23	HAUSP|TEF1	Affinity Capture-MS	physical	Li Y (2017)	PUBMED:28846114	9606	9606	High Throughput	-	-	-	-	BIOGRID	P13693	A0A024RDY2	NP_001273201|NP_001273202|NP_003286	Q93009	B7ZAX6|Q6U8A4|B7Z855	NP_001308787|NP_003461|NP_001273387|NP_001273386	-	-	Homo sapiens	Homo sapiens
2600891	7178	29979	113030	119007	RP11-290D2.1	-	TPT1	UBQLN1	HRF|TCTP|p02|p23	DA41|DSK2|PLIC-1|UBQN|XDRP1	Affinity Capture-MS	physical	Li Y (2017)	PUBMED:28846114	9606	9606	High Throughput	-	-	-	-	BIOGRID	P13693	A0A024RDY2	NP_001273201|NP_001273202|NP_003286	Q9UMX0	A0A024R258|A0A024R284	NP_444295|NP_038466	-	-	Homo sapiens	Homo sapiens
2600892	7178	29978	113030	119006	RP11-290D2.1	HRIHFB2157	TPT1	UBQLN2	HRF|TCTP|p02|p23	ALS15|CHAP1|DSK2|N4BP4|PLIC2	Affinity Capture-MS	physical	Li Y (2017)	PUBMED:28846114	9606	9606	High Throughput	-	-	-	-	BIOGRID	P13693	A0A024RDY2	NP_001273201|NP_001273202|NP_003286	Q9UHD9	-	NP_038472	-	-	Homo sapiens	Homo sapiens
2600893	7178	51377	113030	119509	RP11-290D2.1	RP11-101E13.2	TPT1	UCHL5	HRF|TCTP|p02|p23	CGI-70|INO80R|UCH-L5|UCH37	Affinity Capture-MS	physical	Li Y (2017)	PUBMED:28846114	9606	9606	High Throughput	-	-	-	-	BIOGRID	P13693	A0A024RDY2	NP_001273201|NP_001273202|NP_003286	Q9Y5K5	-	NP_001186191|NP_001186190|NP_001186192|NP_057068	-	-	Homo sapiens	Homo sapiens
2600894	7178	51506	113030	119577	RP11-290D2.1	CGI-126	TPT1	UFC1	HRF|TCTP|p02|p23	HSPC155	Affinity Capture-MS	physical	Li Y (2017)	PUBMED:28846114	9606	9606	High Throughput	-	-	-	-	BIOGRID	P13693	A0A024RDY2	NP_001273201|NP_001273202|NP_003286	Q9Y3C8	-	NP_057490	-	-	Homo sapiens	Homo sapiens
2600895	7178	7353	113030	113200	RP11-290D2.1	-	TPT1	UFD1L	HRF|TCTP|p02|p23	UFD1	Affinity Capture-MS	physical	Li Y (2017)	PUBMED:28846114	9606	9606	High Throughput	-	-	-	-	BIOGRID	P13693	A0A024RDY2	NP_001273201|NP_001273202|NP_003286	Q92890	Q541A5	NP_005650|NP_001030324	-	-	Homo sapiens	Homo sapiens
2600896	7178	51569	113030	119616	RP11-290D2.1	RP11-131P10.1	TPT1	UFM1	HRF|TCTP|p02|p23	BM-002|C13orf20	Affinity Capture-MS	physical	Li Y (2017)	PUBMED:28846114	9606	9606	High Throughput	-	-	-	-	BIOGRID	P13693	A0A024RDY2	NP_001273201|NP_001273202|NP_003286	P61960	-	NP_001273635|NP_001273634|NP_001273633|NP_057701|NP_001273632	-	-	Homo sapiens	Homo sapiens
2600897	7178	84300	113030	124026	RP11-290D2.1	RP11-6B20.2	TPT1	UQCC2	HRF|TCTP|p02|p23	C6orf125|Cbp6|M19|MNF1|bA6B20.2	Affinity Capture-MS	physical	Li Y (2017)	PUBMED:28846114	9606	9606	High Throughput	-	-	-	-	BIOGRID	P13693	A0A024RDY2	NP_001273201|NP_001273202|NP_003286	Q9BRT2	-	NP_115716	-	-	Homo sapiens	Homo sapiens
2600898	7178	8239	113030	113867	RP11-290D2.1	RP5-1172N10.4	TPT1	USP9X	HRF|TCTP|p02|p23	DFFRX|FAF|FAM|MRX99	Affinity Capture-MS	physical	Li Y (2017)	PUBMED:28846114	9606	9606	High Throughput	-	-	-	-	BIOGRID	P13693	A0A024RDY2	NP_001273201|NP_001273202|NP_003286	Q93008	Q6P468|Q86X58	NP_001034680|NP_001034679	-	-	Homo sapiens	Homo sapiens
2600899	7178	84135	113030	123907	RP11-290D2.1	-	TPT1	UTP15	HRF|TCTP|p02|p23	NET21	Affinity Capture-MS	physical	Li Y (2017)	PUBMED:28846114	9606	9606	High Throughput	-	-	-	-	BIOGRID	P13693	A0A024RDY2	NP_001273201|NP_001273202|NP_003286	Q8TED0	-	NP_001271360|NP_115551|NP_001271359	-	-	Homo sapiens	Homo sapiens
2600900	7178	11169	113030	116340	RP11-290D2.1	-	TPT1	WDHD1	HRF|TCTP|p02|p23	AND-1|AND1|CHTF4|CTF4	Affinity Capture-MS	physical	Li Y (2017)	PUBMED:28846114	9606	9606	High Throughput	-	-	-	-	BIOGRID	P13693	A0A024RDY2	NP_001273201|NP_001273202|NP_003286	O75717	-	NP_001008397|NP_009017	-	-	Homo sapiens	Homo sapiens
2600901	7178	79882	113030	122967	RP11-290D2.1	-	TPT1	ZC3H14	HRF|TCTP|p02|p23	MSUT-2|NY-REN-37|SUT2|UKp68	Affinity Capture-MS	physical	Li Y (2017)	PUBMED:28846114	9606	9606	High Throughput	-	-	-	-	BIOGRID	P13693	A0A024RDY2	NP_001273201|NP_001273202|NP_003286	Q6PJT7	G3V411|G3V256	NP_001153576|NP_079100|NP_001313238|NP_001313239|NP_001313234|NP_001313235|NP_001313236|NP_001313237|NP_001313230|NP_001313231|NP_001313232|NP_001313233|NP_997545|NP_001313241|NP_001313240|NP_001313243|NP_001313242|NP_001313245|NP_001313244|NP_001313229|NP_001313228|NP_001153575|NP_001313226|NP_001313225|NP_001313224|NP_997543|NP_001313227|NP_997544	-	-	Homo sapiens	Homo sapiens
2600902	5888	7178	111825	113030	-	RP11-290D2.1	RAD51	TPT1	BRCC5|HRAD51|HsRad51|HsT16930|MRMV2|RAD51A|RECA	HRF|TCTP|p02|p23	Affinity Capture-Western	physical	Li Y (2017)	PUBMED:28846114	9606	9606	Low Throughput	-	-	-	-	BIOGRID	Q06609	-	NP_001157742|NP_002866|NP_001157741|NP_597994	P13693	A0A024RDY2	NP_001273201|NP_001273202|NP_003286	-	-	Homo sapiens	Homo sapiens
2619538	3845	7178	110043	113030	-	RP11-290D2.1	KRAS	TPT1	C-K-RAS|CFC2|K-RAS2A|K-RAS2B|K-RAS4A|K-RAS4B|KI-RAS|KRAS1|KRAS2|NS|NS3|RASK2	HRF|TCTP|p02|p23	Synthetic Lethality	genetic	Martin TD (2017)	PUBMED:28700943	9606	9606	High Throughput	-	-	CRISPR screen analysis showed synthetic lethality with K-Ras mutant in DLD1 cells.|CRISPR screen analysis showed synthetic lethality with K-Ras mutant in HCT116 cells.|Gene loss results in the selective reduction of K-Ras mutant cell growth.|Synthetic lethality score &gt; 1.0.	-	BIOGRID	P01116	A0A024RAV5|I1SRC5|L7RSL8	NP_203524|NP_004976	P13693	A0A024RDY2	NP_001273201|NP_001273202|NP_003286	-	-	Homo sapiens	Homo sapiens
2630868	7178	637	113030	107106	RP11-290D2.1	-	TPT1	BID	HRF|TCTP|p02|p23	FP497	Co-fractionation	physical	Moutaoufik MT (2019)	PUBMED:31536960	9606	9606	High Throughput	1.63115	-	Protein pairs with Sigma LLS score >= 1.45 derived from NTera2 retinoic acid (RA)-induced differentiated neuronal-like cells (DNLCs)	-	BIOGRID	P13693	A0A024RDY2	NP_001273201|NP_001273202|NP_003286	P55957	B2ZP79|A8ASI8|B3KT21	NP_001231499|NP_001231498|NP_001231496|NP_001231501|NP_001187|NP_932071|NP_932070	-	-	Homo sapiens	Homo sapiens
2633395	328	7178	106825	113030	-	RP11-290D2.1	APEX1	TPT1	APE|APE1|APEN|APEX|APX|HAP1|REF1	HRF|TCTP|p02|p23	Affinity Capture-RNA	physical	Antoniali G (2017)	PUBMED:28986522	9606	9606	High Throughput	-	-	-	-	BIOGRID	P27695	Q5TZP7	NP_542379|NP_001231178|NP_542380|NP_001632	P13693	A0A024RDY2	NP_001273201|NP_001273202|NP_003286	-	-	Homo sapiens	Homo sapiens
2693144	120892	7178	125700	113030	-	RP11-290D2.1	LRRK2	TPT1	AURA17|DARDARIN|PARK8|RIPK7|ROCO2	HRF|TCTP|p02|p23	Affinity Capture-MS	physical	Lee JH (2019)	PUBMED:31046837	9606	9606	High Throughput	-	-	-	-	BIOGRID	Q5S007	Q17RV3	NP_940980	P13693	A0A024RDY2	NP_001273201|NP_001273202|NP_003286	-	-	Homo sapiens	Homo sapiens
2754583	2177	7178	108474	113030	-	RP11-290D2.1	FANCD2	TPT1	FA-D2|FA4|FACD|FAD|FAD2|FANCD	HRF|TCTP|p02|p23	Affinity Capture-MS	physical	Pladevall-Morera D (2019)	PUBMED:31180492	9606	9606	High Throughput	-	-	hit proteins associated with FANCD2 but were not '...at least 1.5-fold higher abundance in the FANCD2 pull-down compared to IgG from synchronized and APH (aphidicolin) treated cells in more than half of the experiments from which they were identified'	-	BIOGRID	Q9BXW9	A0A024R2G2	NP_149075|NP_001306913|NP_001018125	P13693	A0A024RDY2	NP_001273201|NP_001273202|NP_003286	-	-	Homo sapiens	Homo sapiens
2758437	1489480	7178	3509187	113030	HpV9gp1	RP11-290D2.1	E6	TPT1	-	HRF|TCTP|p02|p23	Two-hybrid	physical	Neveu G (2012)	PUBMED:22898364	10621	9606	High Throughput	-	-	-	-	BIOGRID	P36801	-	NP_041861|NP_041860	P13693	A0A024RDY2	NP_001273201|NP_001273202|NP_003286	-	-	Human papillomavirus (9)	Homo sapiens
